# Supplementary material for: An ancient bacterial zinc acquisition system identified from a cyanobacterial exoproteome
Source: PLoS Biol. 2024 Mar 11;22(3):e3002546. doi: 10.1371/journal.pbio.3002546 (PMC10957091; doi:10.1371/journal.pbio.3002546)
Supplement: S1 Table — The set of proteins identified and quantified by SWATH as components of the exoproteome of Anabaena sp. PCC 7120 and the Δzur mutant with the previously published exoproteomes of Anabaena sp. PCC 7120 from Oliveira and colleagues and Hahn and colleagues in BG11 medium. Venn diagram performed with Venny 2.0 available in https://bioinfogp.cnb.csic.es/tools/venny/index2.0.2.html. (XLSX) [file pbio.3002546.s013.xlsx]

## Sheet: Table S1
Table S1. Comparison of the set of proteins identified in this work with previously reported exoproteomes of Anabaena. The set of proteins identified and quantified by SWATH as components of the exoproteome of Anabaena sp. PCC 7120 and the ∆zur mutant with the previously published exoproteomes of Anabaena sp. PCC 7120 from Oliveira et al. 2015 and Hahn et al., 2014 in BG11 medium. Venn diagram pe…
This work (347)	Oliveira et al., 2015 (71)	Hahn et al., 2014 (42)
all3515	all0275	all0005
all1691	alr4794	alr0021
alr3242	all2843	alr0022
all2319	alr2771	all0070
alr0761	alr2328	alr0528
all7597	alr2887	alr0529
alr4029	all1342	alr0608
all4336	all0168	all0875
all0833	alr4072	alr1050
all2314	alr3588	all1173
all0441	alr1348	all2105
all2050	alr1050	all2303
all7611	all3964	alr2328
asr3342	alr0140	alr2405
all1342	alr4976	all2436
alr7169	all4499	all2563
all5339	alr4550	alr2771
asr3935	alr4745	alr2938
alr4853	all4968	alr3090
alr0702	alr1381	all3288
alr0474	alr1524	all3538
all0675	all3556	alr3539
all4725	alr5103	all3570
all7607	alr0834	all3797
alr7233	all5039	alr3808
alr2051	all0207	all4121
all1193	all7614	all4131
alr4028	alr0608	alr4404
alr7345	alr2190	alr4641
all2358	alr0528	all4968
asr7037	alr2877	all5039
all7633	all1951	alr5103
all0405	all4131	alr5275
all2080	alr1834	alr5291
all0853	all4539	alr0132
all4367	alr0051	alr0267
all1863	alr0132	all0275
alr0092	all4575	alr3588
all4021	all2563	all4050
all4339	all2315	alr4238
all1783	alr0474	alr4550
all0783	alr4907	all7128
alr4416	alr2948
all3310	all3909
alr7243	all3149
all0268	all1750
alr2269	alr1548
alr3917	alr3539
all4337	alr0267
asr4959	all4464
alr3720	alr7261
alr3608	alr1362
all0157	alr2938
all0911	all1380
all4523	alr1965
asl4206	alr7524
alr4893	all7633
all3786	all2108
alr3832	alr0530
all0136	alr0529
all0089	alr4641
all4130	alr0022
asr4319	alr2313
alr3411	alr0021
all2438	alr3607
alr2359	alr0534
all1761	alr0525
all2116	alr0523
all0875	all4749
all4193	alr1520
alr1605	all4121
all4343
alr4740
alr3454
all7309
alr4132
alr1957
alr1819
alr0524
alr4550
alr7312
all7262
all0007
all4388
alr7163
alr5049
all4869
alr2328
alr3932
all4999
all4145
alr5027
alr1603
all7598
alr2948
all1940
alr1548
alr7326
all2375
alr2887
all5274
alr4054
alr0114
all3324
alr3345
all4608
alr1370
all0186
all4499
all7614
alr3818
alr3276
all0862
all2909
all4295
all4187
all1939
all1178
alr3512
alr2957
alr3863
alr0267
alr4898
all4038
all0275
all7362
alr0880
all3325
all2105
alr1360
all3093
all4792
all3984
alr7361
alr0093
all4078
alr1143
alr2202
all2736
all0495
all0258
alr3338
all4148
all3288
alr0490
alr1041
all3826
alr5103
all5057
all2315
all4763
alr3607
alr2447
all3854
alr1906
all7187
all2521
asr1134
all0218
all3314
alr0021
alr3402
all4121
alr2313
all1864
all3532
all4802
alr1520
all3520
all0259
asr3168
all1253
all2436
all3660
all4377
all1723
alr4683
all4578
alr4783
alr0051
all3797
alr1362
all2777
alr4831
alr1144
all3580
all4539
all3333
alr0335
all3538
alr4646
alr4067
all4464
all1835
alr4489
alr2927
alr4235
alr2311
all2563
alr2947
alr0989
all5011
all7121
all3541
all1101
all1291
alr0806
all4575
alr3808
all4813
alr0529
alr0782
all2367
alr4641
all8079
alr1526
alr7261
all0767
all0322
all0513
alr3715
alr0530
all0002
all0801
alr4741
alr1004
alr0359
all7151
all1173
all0437
alr3871
alr1742
all1351
alr1216
alr1077
all4968
alr3297
asr1156
alr0523
alr7346
all3916
alr5055
alr3339
alr0022
alr1460
all3205
alr0397
alr0237
alr0140
alr1834
alr0946
all0351
all8089
all1027
alr2405
alr4745
alr2938
alr3661
alr4251
alr4637
alr3662
alr7502
all1958
all2500
alr1534
all3569
alr1896
alr1960
alr0577
alr2771
all3791
all2008
alr2060
alr0834
alr4979
alr1299
all1919
alr3539
alr1348
alr2426
all0459
asl4482
alr1602
asl0060
all0868
alr2535
all2277
all3635
alr4380
all4026
all1814
all3570
all2110
all2533
alr4552
alr4907
all1380
all5018
alr2954
alr0528
alr3548
all2303
all1750
alr0535
all1759
all2352
all3179
asr3544
all3332
alr3883
alr5301
alr7384
all0329
alr1313
all7013
alr3377
all3292
alr3510
alr3445
alr3090
all0216
alr1241
alr0052
all2571
all2108
alr5361
all1951
alr1524
all5097
asl4098
all0070
asl4547
all2347
asr4549
asr1592
all4131
alr2117
all4196
alr1537
alr2479
asr3053
alr0608
all0579
alr4448
asl2850
all1738
all5013
