# Supplementary material for: An ancient bacterial zinc acquisition system identified from a cyanobacterial exoproteome
Source: PLoS Biol. 2024 Mar 11;22(3):e3002546. doi: 10.1371/journal.pbio.3002546 (PMC10957091; doi:10.1371/journal.pbio.3002546)
Supplement: S2 Table — Additional data (Uniprot ID, Locus tag, location, COG and computational prediction for the presence of signal peptide, protein secretion and subcellular localization) is shown for differentially expressed proteins. The table presents the estimation of Log2-fold-change [log2FC(Δzur/WT)] for the contrast of WT and Δzur exoproteomes. The left (CI.L) and right (CI.R) limits of the 95% confidence interval for log2FC provide a measure of the precision of the log2-fold change estimation. The table also includes the average log2-expression (AveExpr), the moderated t-statistic (t), the p-value, and the false discovery rate (FDR or q-value) obtained after Benjamini–Hochberg correction of the p-value. Additionally, the table includes the log-odds measure (B), which indicates the likelihood that the protein is differentially expressed. Prediction of subcellular localization, of signal peptides, of nonclassical protein secretion, and type of secretion systems was performed as indicated in Materials and methods. (XLSX) [file pbio.3002546.s014.xlsx]

## Sheet: Table S2
Table S2. Results of limma statistical analysis on the data obtained from SWATH-MS. Additional data (Uniprot ID,Locus tag, location, COG and computational prediction for the presence of signal peptide, protein secretion and subcellular localization) is shown for differentially expressed proteins. The table presents the estimation of Log2-fold-change [log2FC(Δzur/WT)] for the contrast of WT and Δz…
Index	UniProt accesions	Locus tag	Location GeneBank	COG	UniProt annotation	SignalP-6.0	SecretomeP 2.0 score	BastionX	PSORTb 3.0	clogWTa	clogWTb	clogΔzurc	clogΔzurd	log2FC(Δzur/WT	CI.L	CI.R	AveExpr	t	P.Value	FDR	B	FDR (-log10)
101	Q8YRD3	all3515	chromosome		All3515 protein	SP	0.925735	I II IV VI	OuterMembrane	-0.0859671	-0.958892	4.67711	4.47048	5.09622	3.28141	6.91104	2.02568	5.70083	1.91567e-06	0.000348577	4.85957	3.4577
344	Q7A2F4	all1691	chromosome	P	Cell wall-binding protein Fur	NO_SP	0.045079		Cytoplasmic	1.49197	-1.29143	-4.96127	-5.48193	-5.32187	-7.22163	-3.42211	-2.56066	-5.68705	1.99757e-06	0.000348577	4.82211	3.4577
4	Q8YS49	alr3242	chromosome	P	Heme transport protein	SP	0.847872	I II	OuterMembrane	0.454835	0.775491	6.01831	4.84764	4.81782	2.99359	6.64204	3.02407	5.36159	5.36812e-06	0.000519315	3.93623	3.28457
189	Q9L422	all2319	chromosome	T E	Nitrogen regulatory protein P-II (PII signal transducing protein)	NO_SP	0.068467		CytoplasmicMembrane	0.99352	0.35865	-3.03242	-5.53953	-4.96206	-6.8529	-3.07122	-1.80494	-5.32756	5.95203e-06	0.000519315	3.84358	3.28457
221	Q8YYT5	alr0761	chromosome		Alr0761 protein	SP	0.663861	I II	Unknown	-3.31761	-3.26014	1.15815	1.49968	4.61779	2.81197	6.42361	-0.97998	5.19136	8.99547e-06	0.000627884	3.47284	3.20212
62	Q8ZSB4	all7597	pCC7120beta		All7597 protein	SP	0.931342	II IV	Unknown	5.19818	5.56034	1.68732	-0.168423	-4.61981	-6.46778	-2.77183	3.06935	-5.07516	1.2788e-05	0.000743833	3.15685	3.12852
183	Q8YQ11	alr4029	chromosome	H	Alr4029 protein	NO_SP	0.857976	II	Unknown	-0.68328	-0.630297	4.45352	2.74659	4.25685	2.42489	6.0888	1.47163	4.71731	3.75816e-05	0.00187371	2.18789	2.7273
330	Q8YP64	all4336	chromosome	J	30S ribosomal protein S10	NO_SP	0.160537		Cytoplasmic	-4.74204	-4.8037	-2.41309	0.774546	3.95359	2.05689	5.8503	-2.79607	4.2317	0.000158936	0.0069336	0.89217	2.15904
66	Q8YYL5	all0833	chromosome	P	Periplasmic solute binding protein for ABC transport system	LIPO	0.94808		Periplasmic	0.298969	-0.250716	3.91946	3.16283	3.51702	1.69739	5.33665	1.78264	3.92386	0.000388983	0.0150839	0.0898194	1.82149
166	Q8YUM6	all2314	chromosome		All2314 protein	SP	0.870744	I II III IV VI	Unknown	0.132716	0.457145	-2.13628	-3.6805	-3.20332	-5.03876	-1.36789	-1.30673	-3.5431	0.00114362	0.0399124	-0.872709	1.39889
307	Q8YZL6	all0441	chromosome	L		NO_SP	0.078619		Cytoplasmic	-4.74864	-2.20893	-0.253298	-0.70869	2.99779	1.11468	4.88091	-1.97989	3.23182	0.00268042	0.0821927	-1.62761	1.08517
251	Q8YVC8	all2050	chromosome	R	All2050 protein	SP	0.406582	II	CytoplasmicMembrane	-0.325112	-0.310754	-2.46656	-3.94181	-2.88625	-4.71044	-1.06207	-1.76106	-3.2121	0.00282611	0.0821927	-1.67431	1.08517
96	Q8ZSA0	all7611	pCC7120beta		All7611 protein	LIPO	0.902499		Unknown	6.77399	7.05048	3.11886	4.95587	-2.87487	-4.71888	-1.03086	5.4748	-3.16502	0.0032049	0.0860393	-1.78517	1.0653
346	P58553	asr3342	chromosome	I	Acyl carrier protein (ACP)	NO_SP	0.417172		Cytoplasmic	-1.52605	-1.27965	-4.60807	-3.78879	-2.79558	-4.61013	-0.981035	-2.80064	-3.12771	0.00353888	0.0882193	-1.87242	1.05444
7	Q8YX73	all1342	chromosome	P	All1342 protein	LIPO	0.949685	II	OuterMembrane	6.39241	6.77499	4.93935	2.56205	-2.833	-4.70445	-0.961557	5.1672	-3.07321	0.00408656	0.0950805	-1.99887	1.02191
109	Q8YKW9	alr7169	pCC7120alpha	E	L-amino acid oxidase	TAT	0.124082	II IV	Cytoplasmic	3.22457	3.46844	1.62387	-0.437993	-2.75356	-4.60501	-0.902112	1.96972	-3.01929	0.00470663	0.102663	-2.12277	0.988585
208	Q8YLF9	all5339	chromosome		Phycocyanobilin lyase CpcT (EC 4.-.-.-)	NO_SP	0.095379	III IV VI	Cytoplasmic	-3.30019	-2.74485	-1.18624	0.534307	2.69655	0.846296	4.54681	-1.67424	2.95869	0.00550926	0.113102	-2.26057	0.94653
309	P05514	asr3935	chromosome	L	DNA-binding protein HU	NO_SP	0.931734		Cytoplasmic	-0.716193	-5.69653	-0.969499	0.83163	3.13743	0.959361	5.31549	-1.63765	2.92432	0.00602003	0.116722	-2.33802	0.932848
328	Q8YMS6	alr4853	chromosome	E	Aminotransferase (EC 2.6.1.-)	NO_SP	0.090521		Cytoplasmic	-1.23	-0.867127	-4.55502	-2.77521	-2.61655	-4.46165	-0.77145	-2.35684	-2.87893	0.00676289	0.12146	-2.43948	0.915567
271	Q8YYZ0	alr0702	chromosome	O	Serine proteinase	NO_SP	0.947393		Periplasmic	-0.808712	-0.993675	-2.79068	-4.17099	-2.57964	-4.40587	-0.753411	-2.19101	-2.86765	0.00696045	0.12146	-2.46455	0.915567
306	Q8YZI6	alr0474	chromosome		Alr0474 protein	SP	0.705815	I II III IV VI	Unknown	0.221731	0.475868	-1.54369	-2.85614	-2.54872	-4.37498	-0.72245	-0.925558	-2.83321	0.00759734	0.126261	-2.54072	0.898732
141	Q8YZ12	all0675	chromosome		All0675 protein	SP	0.072453	I II III IV VI	Unknown	-1.88462	-0.976521	1.51978	0.664547	2.52273	0.69067	4.35479	-0.169203	2.79546	0.00835808	0.13259	-2.62361	0.877491
277	Q8YN45	all4725	chromosome	H	Delta-aminolevulinic acid dehydratase (EC 4.2.1.24)	NO_SP	0.095336		Cytoplasmic	-3.46953	-4.37395	-2.2077	-0.621931	2.50693	0.647763	4.36609	-2.66828	2.73745	0.00966647	0.146055	-2.74962	0.835484
148	Q8ZSA4	all7607	pCC7120beta		All7607 protein	SP	0.086106	II IV	Unknown	2.95605	3.37162	2.22604	-1.02478	-2.56321	-4.48436	-0.642057	1.88223	-2.7086	0.0103859	0.146055	-2.81168	0.835484
48	Q8YKR0	alr7233	pCC7120alpha		Alr7233 protein	SP	0.657396	II IV	Unknown	3.82254	4.10899	3.23117	-0.469002	-2.58468	-4.52636	-0.643001	2.67342	-2.70241	0.0105465	0.146055	-2.82494	0.835484
301	Q8YVC7	alr2051	chromosome	E	Gamma-glutamyltranspeptidase	SP	0.428257	I	Unknown	-1.06966	-1.54964	-1.62327	-6.37918	-2.69157	-4.72699	-0.656151	-2.65544	-2.68456	0.0110228	0.146055	-2.86306	0.835484
124	Q8YXL9	all1193	chromosome		All1193 protein	SP	0.11097	II IV	Unknown	-3.67712	-3.79188	-0.238975	-2.35915	2.43544	0.586799	4.28408	-2.51678	2.67453	0.0112994	0.146055	-2.88444	0.835484
131	Q8YQ12	alr4028	chromosome	H	Alr4028 protein	NO_SP	0.386773	II IV	OuterMembrane	-0.245695	0.345016	3.47654	1.48615	2.43168	0.568509	4.29485	1.2655	2.64957	0.0120151	0.149395	-2.93735	0.825665
80	Q8YKF3	alr7345	pCC7120alpha	R	Alr7345 protein	SP	0.880683	II	CytoplasmicMembrane	3.92884	3.80035	2.66482	0.227182	-2.41859	-4.28109	-0.556088	2.6553	-2.63625	0.0124139	0.149395	-2.96546	0.825665
32	Q8YUI8	all2358	chromosome	P	Phosphonate ABC transport phosphonate binding component	SP	0.785687	II	Periplasmic	5.39079	5.01723	4.23608	1.27338	-2.44928	-4.35086	-0.547699	3.97937	-2.61484	0.0130809	0.151394	-3.01046	0.81989
238	Q8YL98	asr7037	pCC7120alpha		Asr7037 protein	NO_SP	0.144117	III	Unknown	-1.58411	-3.9285	-1.42983	1.05334	2.56806	0.565571	4.57055	-1.47227	2.60349	0.0134476	0.151394	-3.03421	0.81989
300	Q8ZS79	all7633	pCC7120beta	S	All7633 protein	LIPO	0.954137		Periplasmic	0.107158	1.11461	-1.44549	-1.93651	-2.30188	-4.1263	-0.477467	-0.540057	-2.56142	0.0148916	0.162412	-3.12168	0.789382
5	Q8YZQ2	all0405	chromosome	E	All0405 protein	SP	0.934094	II IV VI	Unknown	5.45859	5.54662	4.78612	1.45511	-2.38199	-4.28832	-0.475654	4.31161	-2.53666	0.0158067	0.167168	-3.17272	0.776847
324	Q8YVA1	all2080	chromosome		All2080 protein	NO_SP	0.073809		Cytoplasmic	-1.58318	-1.78506	-2.90173	-5.0542	-2.29385	-4.14727	-0.440416	-2.83104	-2.51252	0.0167482	0.171916	-3.22216	0.764685
320	Q8YYJ5	all0853	chromosome	T	Two-component sensor histidine kinase	NO_SP	0.10059	IV	CytoplasmicMembrane	-1.8055	-2.77025	-3.78965	-5.32008	-2.26699	-4.12637	-0.407607	-3.42137	-2.47516	0.0183072	0.17375	-3.29805	0.760075
104	Q8YP34	all4367	chromosome		All4367 protein	SP	0.935751	I II	Unknown	-0.979777	-0.550006	2.83538	0.210263	2.28771	0.401496	4.17393	0.378965	2.46225	0.018876	0.17375	-3.3241	0.760075
255	Q8YVW0	all1863	chromosome	G	Carboxyphosphonoenolpyruvate phosphonomutase	NO_SP	0.089376		Cytoplasmic	-2.43418	-2.76584	-1.83646	1.24612	2.30484	0.398784	4.21089	-1.44759	2.45486	0.0192085	0.17375	-3.33895	0.760075
12	Q8Z0J9	alr0092	chromosome	M	N-acetylmuramoyl-L-alanine amidase	SP	0.928312		Unknown	4.3373	4.52042	3.6984	0.571466	-2.29392	-4.19402	-0.393826	3.2819	-2.4509	0.0193893	0.17375	-3.34692	0.760075
244	P48991	all4021	chromosome	G	Fructose-1,6-bisphosphatase class 1 (FBPase class 1) (EC 3.1.3.11) (D-fructose-1,6-bisphosphate 1-phosphohydrolase class 1)	NO_SP	0.082244		Unknown	-3.90727	-4.46996	-3.41128	-0.347566	2.30919	0.390497	4.22788	-3.03402	2.4433	0.0197401	0.17375	-3.36216	0.760075
270	Q8YP61	all4339	chromosome	J	30S ribosomal protein S7	NO_SP	0.424462		Cytoplasmic	-1.9135	-2.54951	-0.849273	0.835241	2.22449	0.372441	4.07654	-1.11926	2.43837	0.0199704	0.17375	-3.37201	0.760075
121	Q8YW33	all1783	chromosome		All1783 protein	SP	0.841701	II	Unknown	1.70107	2.03222	1.09875	-1.91754	-2.27604	-4.17825	-0.37382	0.728624	-2.42908	0.0204119	0.17375	-3.39058	0.760075
332	Q8YYR3	all0783	chromosome	E	Methylenetetrahydrofolate reductase (EC 1.5.1.20)	NO_SP	0.11392		Cytoplasmic	0.325766	-3.00616	2.23313	-0.0388868	2.43732	0.370428	4.50421	-0.121538	2.39396	0.0221612	0.176912	-3.46028	0.752242
294	Q8YNZ3	alr4416	chromosome	E	Cystathionine beta-synthase	NO_SP	0.217203		Cytoplasmic	-4.69206	-5.42605	-3.97459	-1.7052	2.21916	0.335619	4.1027	-3.94947	2.39186	0.02227	0.176912	-3.46443	0.752242
36	Q8YRY2	all3310	chromosome	H	All3310 protein	SP	0.912323	I II IV	OuterMembrane	2.79268	2.95106	1.1174	0.357937	-2.1342	-3.94613	-0.322272	1.80477	-2.3912	0.0223041	0.176912	-3.46573	0.752242
329	Q8YKQ0	alr7243	pCC7120alpha	T	Alr7243 protein	NO_SP	0.792018	II IV VI	Unknown	-1.02482	-1.04005	-2.66806	-3.59364	-2.09841	-3.91072	-0.286097	-2.08164	-2.3506	0.0245078	0.186789	-3.54535	0.728649
42	Q8Z035	all0268	chromosome	G	All0268 protein	TAT	0.825971		Unknown	4.89312	5.16055	4.06519	1.6688	-2.15984	-4.02678	-0.292907	3.94691	-2.34863	0.0246197	0.186789	-3.5492	0.728649
3	Q8YUR6	alr2269	chromosome	M	Alr2269 protein	NO_SP	0.944321		OuterMembrane	6.24723	6.42234	5.41862	2.97125	-2.13985	-4.00489	-0.27481	5.26486	-2.32925	0.0257439	0.191162	-3.58684	0.718599
339	Q8YQB6	alr3917	chromosome		Alr3917 protein	SP	0.83056	II	Unknown	-1.11684	-0.798883	-1.68974	-4.53919	-2.1566	-4.04882	-0.264388	-2.03616	-2.31378	0.0266748	0.191973	-3.61674	0.71676
248	Q8YP63	all4337	chromosome	J	Elongation factor Tu (EF-Tu)	NO_SP	0.053577		Cytoplasmic	0.0358621	-1.80355	-2.92985	-3.01451	-2.08834	-3.92562	-0.251048	-1.92801	-2.30752	0.02706	0.191973	-3.6288	0.71676
312	Q8YMH4	asr4959	chromosome	Q R	Asr4959 protein	NO_SP	0.04309		Unknown	-4.62548	-2.81103	-3.25942	0.501369	2.33923	0.27485	4.40361	-2.54864	2.30041	0.0275033	0.191973	-3.64246	0.71676
310	Q8YQU6	alr3720	chromosome		Alr3720 protein	SP	0.861842	I II	Unknown	1.2558	1.71199	0.318815	-1.50238	-2.07568	-3.92599	-0.225365	0.446055	-2.27739	0.0289845	0.198345	-3.6865	0.702579
30	Q8YR42	alr3608	chromosome		Alr3608 protein	SP	0.94732	I II	Unknown	5.52401	5.76751	4.76555	2.36819	-2.07889	-3.94477	-0.213011	4.60632	-2.26188	0.0300219	0.201231	-3.71597	0.696306
134	Q8Z0E1	all0157	chromosome			LIPO	0.957706	I II III IV VI	Unknown	-1.4139	-0.4289	1.75316	0.508649	2.0523	0.203876	3.90073	0.104752	2.25404	0.0305594	0.201231	-3.73083	0.696306
295	Q8YYD9	all0911	chromosome	P	Phosphate-binding protein	SP	0.840105	II	Periplasmic	-1.10794	-0.393502	-1.25336	-4.54068	-2.1463	-4.08899	-0.203609	-1.82387	-2.24289	0.0313377	0.202535	-3.75187	0.693501
313	Q8YNP1	all4523	chromosome		All4523 protein	SP	0.867468	II	Unknown	-0.440682	-0.6292	-1.46948	-3.62186	-2.01073	-3.86361	-0.157853	-1.54031	-2.20307	0.0342659	0.212164	-3.82643	0.673328
291	Q8YPI8	asl4206	chromosome	J	30S ribosomal protein S17	NO_SP	0.558299		Cytoplasmic	-1.82721	-3.00382	-1.95995	1.42926	2.15017	0.16764	4.1327	-1.34043	2.20178	0.0343646	0.212164	-3.82882	0.673328
279	Q8YMP0	alr4893	chromosome	M	Alr4893 protein	SP	0.933084	II	OuterMembrane	-1.60731	-1.18214	-2.91859	-3.81178	-1.97046	-3.79037	-0.15055	-2.37996	-2.19806	0.0346514	0.212164	-3.83574	0.673328
130	Q8YQN4	all3786	chromosome		All3786 protein	NO_SP	0.404321	I III	Unknown	3.25016	3.49242	3.06118	-0.463571	-2.07248	-3.99992	-0.145045	2.33505	-2.18289	0.0358411	0.215665	-3.86383	0.666221
230	Q8YQJ1	alr3832	chromosome	J	Translation initiation factor IF-2	NO_SP	0.610751		Cytoplasmic	-5.43081	-4.96628	-6.3708	-7.89181	-1.93276	-3.77216	-0.0933546	-6.16492	-2.13315	0.0400014	0.228555	-3.95493	0.641009
234	Q8Z0G0	all0136	chromosome	J		NO_SP	0.050363		Cytoplasmic	-2.09323	-3.09164	-1.32484	0.0262456	1.94314	0.0899092	3.79637	-1.62087	2.12861	0.040402	0.228555	-3.96317	0.641009
100	Q8Z0K2	all0089	chromosome	S		NO_SP	0.942468		Periplasmic	3.28928	3.46088	2.85277	-0.0584046	-1.9779	-3.86558	-0.0902122	2.38613	-2.12714	0.0405325	0.228555	-3.96584	0.641009
54	Q8YPR2	all4130	chromosome	T E	Binding protein of ABC transporter component	SP	0.115343	II	Periplasmic	3.8347	4.2958	3.58771	0.538122	-2.00233	-3.91405	-0.0906142	3.06408	-2.12635	0.0406029	0.228555	-3.96728	0.641009
168	P58575	asr4319	chromosome		Photosystem I reaction center subunit IV	NO_SP	0.575573		CytoplasmicMembrane	1.20005	2.02008	-1.59348	0.871564	-1.97102	-3.86972	-0.0723288	0.624555	-2.10746	0.0423141	0.232033	-4.00138	0.63445
119	Q8YRN3	alr3411	chromosome		Alr3411 protein	SP	0.091301	II	Unknown	4.75718	4.78933	4.17712	1.50628	-1.93155	-3.80031	-0.0627957	3.80748	-2.09834	0.0431626	0.232033	-4.01776	0.63445
200	Q8YUB4	all2438	chromosome	R	All2438 protein	NO_SP	0.082746		Cytoplasmic	1.00266	0.768318	4.3844	1.30975	1.96159	0.0615491	3.86163	1.86628	2.09588	0.0433936	0.232033	-4.02216	0.63445
195	Q8YUI7	alr2359	chromosome		Alr2359 protein	SP	0.763259	I IV	Unknown	2.34239	2.94221	1.0322	0.522387	-1.86501	-3.68041	-0.0496081	1.7098	-2.0856	0.0443734	0.232033	-4.04055	0.63445
323	Q8YW55	all1761	chromosome	S	All1761 protein	NO_SP	0.237131		CytoplasmicMembrane	-6.35729	-7.58008	-4.43553	-5.68661	1.90761	0.0491543	3.76607	-6.01488	2.08381	0.044545	0.232033	-4.04373	0.63445
64	Q8YV65	all2116	chromosome	S	All2116 protein	NO_SP	0.281585	II	Unknown	3.371	3.41274	2.61526	0.437739	-1.86537	-3.7134	-0.0173444	2.45919	-2.04917	0.0480008	0.246357	-4.10512	0.608435
252	Q44528	all0875	chromosome	G	Malto-oligosyltrehalose trehalohydrolase (MTHase) (EC 3.2.1.141) (4-alpha-D-((1->4)-alpha-D-glucano)trehalose trehalohydrolase) (Maltooligosyl trehalose trehalohydrolase)	NO_SP	0.091229		Cytoplasmic	-2.95375	-3.54952	-2.62164	-0.0929547	1.89434	0.00443427	3.78424	-2.30447	2.03488	0.0494935	0.250337	-4.13022	0.601476
259	Q8YPK1	all4193	chromosome	J	30S ribosomal protein S13	NO_SP	0.437787		Cytoplasmic	-2.75358	-2.36922	-1.98281	0.59897	1.86948	-0.012153	3.75111	-1.62666	2.01701	0.0514178	0.256354	-4.16142	0.59116
191	Q8YWK8	alr1605	chromosome	M	Alr1605 protein	SP	0.508506	II	Unknown	1.90372	2.48528	1.50534	-0.808739	-1.8462	-3.72427	0.031873	1.2714	-1.99567	0.0538004	0.260552	-4.19838	0.584106
9	Q8YP57	all4343	chromosome	G	All4343 protein	SP	0.93269		CytoplasmicMembrane	4.28791	4.57396	3.68346	1.53499	-1.82171	-3.67849	0.0350686	3.52008	-1.99178	0.0542448	0.260552	-4.20509	0.584106
205	Q8YN30	alr4740	chromosome		Alr4740 protein	NO_SP	0.913562	I II III IV VI	Unknown	1.78726	1.75864	1.27191	-1.38749	-1.83074	-3.6988	0.0373203	0.85758	-1.98956	0.0544994	0.260552	-4.2089	0.584106
274	Q8YRJ2	alr3454	chromosome	G	Alr3454 protein	NO_SP	0.083585		Cytoplasmic	-3.38645	-1.96071	-1.81367	0.155576	1.84453	-0.0604085	3.74947	-1.75131	1.96574	0.057303	0.270253	-4.2497	0.568229
280	Q8YKI8	all7309	pCC7120alpha		All7309 protein	SP	0.74605	II	Unknown	0.882499	1.37242	0.964313	-2.41201	-1.85131	-3.78509	0.0824814	0.201805	-1.94353	0.0600292	0.279336	-4.28739	0.553873
139	Q8YPR0	alr4132	chromosome	T	Alr4132 protein	NO_SP	0.092732		Unknown	-0.750263	-1.20275	-0.826949	2.53937	1.83272	-0.0980158	3.76345	-0.0601467	1.92706	0.0621225	0.285273	-4.31513	0.544739
209	Q8YVL8	alr1957	chromosome		Alr1957 protein	NO_SP	0.054718	III IV	Cytoplasmic	-1.8702	-3.68873	-3.1506	1.65033	2.02933	-0.132548	4.19121	-1.7648	1.90565	0.0649373	0.294326	-4.35089	0.531171
81	Q8YVZ7	alr1819	chromosome	R	Alr1819 protein	SP	0.952688	I	CytoplasmicMembrane	3.01686	3.16539	2.43127	0.298328	-1.72633	-3.57681	0.124147	2.22796	-1.89392	0.0665255	0.295121	-4.37035	0.53
250	P35796	alr0524	chromosome		Phycoerythrocyanin alpha chain	NO_SP	0.933657	I II III IV VI	Unknown	1.30736	1.6069	-0.919135	0.430296	-1.70155	-3.53016	0.127059	0.606357	-1.88906	0.0671936	0.295121	-4.37839	0.53
2	Q8YNL5	alr4550	chromosome	M	Uncharacterized protein alr4550	SP	0.915397		OuterMembrane	9.17958	8.79114	8.14809	6.39515	-1.71374	-3.55879	0.13131	8.12849	-1.88564	0.067667	0.295121	-4.38403	0.53
193	Q8YKI5	alr7312	pCC7120alpha		Alr7312 protein	NO_SP	0.067666		Cytoplasmic	0.163977	0.712909	-1.19576	-1.24085	-1.65675	-3.4643	0.150806	-0.389931	-1.86074	0.0711997	0.295121	-4.42487	0.53
247	Q8YKN1	all7262	pCC7120alpha		All7262 protein	NO_SP	0.102144	III IV VI	Cytoplasmic	-2.621	-1.47682	-1.39953	0.783804	1.74105	-0.160038	3.64213	-1.17839	1.85922	0.0714212	0.295121	-4.42736	0.53
237	P12407	all0007	chromosome	C		NO_SP	0.130125		Unknown	-7.69839	-5.9438	-4.19079	-5.9562	1.7476	-0.164669	3.65987	-5.94729	1.8553	0.0719925	0.295121	-4.43373	0.53
327	Q8YP14	all4388	chromosome	M	All4388 protein	SP	0.912242		OuterMembrane	-2.0069	-1.40953	-2.16069	-4.7029	-1.72358	-3.61429	0.167131	-2.57	-1.85067	0.0726741	0.295121	-4.44128	0.53
154	Q8YKX5	alr7163	pCC7120alpha	C	Transposase	NO_SP	0.09264		Unknown	-0.764082	-0.281152	-0.214796	2.63307	1.73175	-0.169517	3.63303	0.34326	1.84912	0.0729033	0.295121	-4.44379	0.53
241	Q8YM87	alr5049	chromosome		Alr5049 protein	SP	0.902169	I II	CytoplasmicMembrane	4.5883	5.10393	3.67671	2.69318	-1.66117	-3.48561	0.163263	4.01553	-1.84845	0.0730017	0.295121	-4.44487	0.53
97	Q8YMR4	all4869	chromosome		All4869 protein	SP	0.713479	II	Unknown	3.63281	3.54773	3.34101	0.416001	-1.71176	-3.59565	0.172124	2.73439	-1.84464	0.0735688	0.295121	-4.45106	0.53
33	P00964	alr2328	chromosome	E	Glutamine synthetase (GS) (EC 6.3.1.2) (Glutamate--ammonia ligase) (Glutamine synthetase I beta) (GSI beta)	NO_SP	0.329404		Cytoplasmic	2.98935	2.43252	2.55538	6.40107	1.76729	-0.203246	3.73783	3.59458	1.82073	0.0772084	0.299964	-4.48959	0.522931
95	Q8YQA1	alr3932	chromosome		Alr3932 protein	SP	0.584879	I II III IV VI	Unknown	3.50235	3.5585	3.2402	0.457529	-1.68156	-3.55682	0.193702	2.68964	-1.82042	0.077256	0.299964	-4.49008	0.522931
78	Q8YMD5	all4999	chromosome	M	N-acetylmuramoyl-L-alanine amidase	SP	0.933349	II	Unknown	2.30742	2.67939	2.39318	-0.844323	-1.71898	-3.63664	0.198681	1.63392	-1.81979	0.0773546	0.299964	-4.49109	0.522931
178	Q8YPP7	all4145	chromosome	V P	All4145 protein	NO_SP	0.077371		Cytoplasmic	-0.0294099	-1.15999	1.32058	0.733816	1.6219	-0.208751	3.45254	0.216248	1.79862	0.0807089	0.306615	-4.52484	0.513407
343	Q8YMA7	alr5027	chromosome	P	Alr5027 protein	NO_SP	0.076592		Cytoplasmic	-5.17212	-4.90328	-3.74202	-3.13597	1.59871	-0.212537	3.40995	-4.23835	1.7919	0.0817999	0.306615	-4.5355	0.513407
135	P46017	alr1603	chromosome	T	Protein FraH	NO_SP	0.81058		Cytoplasmic	2.17653	3.57641	0.0353722	2.32942	-1.69408	-3.61693	0.22878	2.02944	-1.78858	0.0823434	0.306615	-4.54075	0.513407
98	Q8ZSB3	all7598	pCC7120beta		All7598 protein	SP	0.838921	II IV	Unknown	3.66767	3.76709	3.02171	1.17713	-1.61796	-3.45593	0.220005	2.9084	-1.78711	0.082584	0.306615	-4.54306	0.513407
336	Q8YSY1	alr2948	chromosome	C R	Alr2948 protein	NO_SP	0.063086		Cytoplasmic	-4.94889	-3.35768	-4.19969	-0.634987	1.73594	-0.292861	3.76475	-3.28531	1.73707	0.0911709	0.334933	-4.62115	0.475042
76	Q8YVN4	all1940	chromosome	R	Protease	SP	0.360716		Unknown	3.49057	3.36788	3.84971	-0.33314	-1.67094	-3.63453	0.292652	2.59376	-1.72755	0.0928859	0.337679	-4.63579	0.471496
157	Q8YWQ6	alr1548	chromosome	S	Alr1548 protein	SP	0.701967	II	Unknown	1.13056	1.40315	0.479124	-1.05429	-1.55444	-3.38784	0.278968	0.489637	-1.72122	0.094042	0.338357	-4.6455	0.470624
72	Q8YKH2	alr7326	pCC7120alpha		Alr7326 protein	SP	0.714268	II III IV VI	Unknown	4.55803	5.23434	4.33431	2.30968	-1.57419	-3.44285	0.294472	4.10909	-1.71021	0.0960817	0.338461	-4.66231	0.470491
198	Q8YUH1	all2375	chromosome	O	All2375 protein	NO_SP	0.941922		Unknown	0.0763306	-0.750168	-1.33794	-2.43074	-1.54742	-3.38455	0.289704	-1.11063	-1.70998	0.0961234	0.338461	-4.66265	0.470491
15	Q8YT39	alr2887	chromosome	MU	Alr2887 protein	SP	0.955646		OuterMembrane	3.44377	3.56252	3.19456	0.68291	-1.56441	-3.42981	0.300991	2.72094	-1.70255	0.0975206	0.338461	-4.67394	0.470491
266	Q8YLM4	all5274	chromosome		All5274 protein	NO_SP	0.89299		CytoplasmicMembrane	-0.842237	-1.40592	-2.74132	-2.53813	-1.51564	-3.3253	0.294017	-1.8819	-1.70028	0.0979501	0.338461	-4.67737	0.470491
143	Q8YPY6	alr4054	chromosome	F	S-methyl-5'-thioadenosine phosphorylase (EC 2.4.2.28) (5'-methylthioadenosine phosphorylase) (MTA phosphorylase) (MTAP)	NO_SP	0.112681		Cytoplasmic	-2.56801	-4.53292	-3.31045	-0.46807	1.6612	-0.33971	3.66212	-2.71986	1.68545	0.1008	0.344895	-4.69976	0.462313
56	Q8Z0I2	alr0114	chromosome		Alr0114 protein	SP	0.948419	II	Unknown	3.38003	3.36263	3.06128	0.625878	-1.52775	-3.38531	0.329805	2.60745	-1.66968	0.103906	0.350394	-4.72338	0.455443
240	Q8YRW8	all3324	chromosome		All3324 protein	NO_SP	0.496287	VI	Unknown	0.624544	-0.218	-1.80539	-0.793136	-1.50254	-3.33752	0.332446	-0.547996	-1.66232	0.105382	0.350394	-4.73434	0.455443
117	Q8YRU8	alr3345	chromosome	M	Alr3345 protein	SP	0.949638		Unknown	2.36386	2.4861	1.34077	0.54212	-1.48354	-3.29552	0.328446	1.68321	-1.66213	0.105419	0.350394	-4.73462	0.455443
220	Q8YNF8	all4608	chromosome	E	Glycine cleavage system H protein	NO_SP	0.071796		Cytoplasmic	-3.62923	-4.06069	-4.29053	-0.172544	1.61342	-0.367885	3.59473	-3.03825	1.65317	0.107241	0.351233	-4.7479	0.454405
63	Q8YX47	alr1370	chromosome		Alr1370 protein	SP	0.929596	II VI	Unknown	3.32611	3.48868	3.27116	0.484547	-1.52954	-3.41031	0.351221	2.64262	-1.65101	0.107685	0.351233	-4.7511	0.454405
115	Q8Z0B2	all0186	chromosome	S		SP	0.137222		Unknown	-0.925486	-0.66762	0.803919	0.528751	1.46289	-0.344051	3.26983	-0.0651091	1.64357	0.10922	0.351929	-4.76207	0.453545
23	Q8YNR3	all4499	chromosome		All4499 protein	SP	0.891548		OuterMembrane	6.58003	6.28644	5.94663	3.92762	-1.49611	-3.34784	0.355618	5.68518	-1.64024	0.109915	0.351929	-4.76697	0.453545
187	Q8ZS97	all7614	pCC7120beta		All7614 protein	SP	0.944373		OuterMembrane	2.78745	1.9583	1.90306	-0.175548	-1.50912	-3.3878	0.369558	1.61831	-1.63077	0.111908	0.353307	-4.78085	0.451848
264	Q8YQK5	alr3818	chromosome		Alr3818 protein	SP	0.912209	I II IV VI	CytoplasmicMembrane	0.797473	0.57422	-0.608419	-0.911947	-1.44603	-3.25291	0.36085	-0.0371683	-1.62469	0.113204	0.353307	-4.78974	0.451848
161	Q8YS16	alr3276	chromosome	M	Alr3276 protein	NO_SP	0.927372	II IV	OuterMembrane	1.88127	2.41185	1.63245	-0.306976	-1.48382	-3.34212	0.37447	1.40465	-1.62103	0.11399	0.353307	-4.79507	0.451848
321	Q8YYI6	all0862	chromosome	K	All0862 protein	NO_SP	0.073195		Cytoplasmic	-3.97738	-4.86918	-1.73185	-4.08924	1.51273	-0.383963	3.40943	-3.66691	1.61915	0.114394	0.353307	-4.7978	0.451848
147	Q8YT18	all2909	chromosome	S	All2909 protein	SP	0.597837	II	Unknown	1.87769	1.80924	2.066	-1.4163	-1.51862	-3.43272	0.395492	1.08416	-1.61066	0.116239	0.355855	-4.81011	0.448727
192	Q8YPA4	all4295	chromosome		All4295 protein	NO_SP	0.906617		CytoplasmicMembrane	-0.703323	0.623471	1.52445	1.27393	1.43912	-0.38745	3.26568	0.679632	1.59949	0.118702	0.360236	-4.82622	0.443413
239	Q8YPK7	all4187	chromosome	J	30S ribosomal protein S9	NO_SP	0.826439		Cytoplasmic	-2.17584	-2.20975	-2.58481	1.17153	1.48615	-0.442758	3.41507	-1.44972	1.56413	0.126786	0.381451	-4.8766	0.418561
71	Q8YVN5	all1939	chromosome	R	Processing proteinase	NO_SP	0.72775		Unknown	3.4479	3.50831	3.81248	0.191226	-1.47625	-3.39835	0.445844	2.73998	-1.55922	0.127944	0.381644	-4.88352	0.418342
315	Q8YXN4	all1178	chromosome	T	Two-component hybrid sensor and regulator	NO_SP	0.152078		CytoplasmicMembrane	4.68347	2.53679	1.99586	2.3768	-1.4238	-3.28459	0.437003	2.89823	-1.55335	0.129337	0.382532	-4.89176	0.417333
325	Q8YRD6	alr3512	chromosome	H	7,8-dihydroneopterin aldolase (EC 4.1.2.25)	NO_SP	0.052195		Unknown	-0.200121	-0.0946029	-3.13	-0.052549	-1.44391	-3.33697	0.449145	-0.869319	-1.54846	0.13051	0.382756	-4.89862	0.417078
273	Q8YSX2	alr2957	chromosome	F	Bifunctional NAD(P)H-hydrate repair enzyme (Nicotinamide nucleotide repair protein) [Includes: ADP-dependent (S)-NAD(P)H-hydrate dehydratase (EC 4.2.1.136) (ADP-dependent NAD(P)HX dehydratase); NAD(P)H-hydrate epimerase (EC 5.1.99.6)]	NO_SP	0.085128		Unknown	-1.12975	-1.13084	-2.97657	-2.01717	-1.36658	-3.18005	0.4469	-1.81358	-1.52983	0.135049	0.386633	-4.92416	0.412701
175	Q8YQG8	alr3863	chromosome	C	Alr3863 protein	NO_SP	0.129672		Cytoplasmic	-3.65245	-3.03002	-2.27666	-1.66605	1.36988	-0.448095	3.18785	-2.65629	1.52974	0.135073	0.386633	-4.92467	0.412701
228	Q8Z036	alr0267	chromosome		Alr0267 protein	NO_SP	0.943596	I II III IV VI	CytoplasmicMembrane	-0.633641	-2.68393	-1.549	1.25131	1.50994	-0.494349	3.51424	-0.903815	1.5294	0.135155	0.386633	-4.92513	0.412701
341	Q8YMN5	alr4898	chromosome	J	tRNA-dihydrouridine synthase (EC 1.3.1.-)	NO_SP	0.078343		Cytoplasmic	-3.29095	-4.48639	-3.97735	-0.87349	1.46325	-0.499897	3.4264	-3.15705	1.51317	0.139216	0.392002	-4.94749	0.406712
152	Q8YQ02	all4038	chromosome		All4038 protein	SP	0.65197	II	Unknown	-2.66557	-0.820201	0.563013	-1.19143	1.42868	-0.488395	3.34575	-1.02855	1.51293	0.139278	0.392002	-4.94783	0.406712
49	Q8Z028	all0275	chromosome	I	Glycerophosphoryl diester phosphodiesterase	SP	0.784617	I II	Extracellular	1.70323	1.52286	0.63309	-0.0843152	-1.33865	-3.15026	0.472951	0.943715	-1.50012	0.142552	0.396178	-4.96531	0.40211
87	P38446	all7362	pCC7120alpha	F	Nuclease (EC 3.1.30.-) (Endonuclease)	LIPO	0.938907	II	Extracellular	1.99779	2.75757	1.42643	0.63389	-1.34752	-3.17339	0.47835	1.70392	-1.49826	0.143033	0.396178	-4.96784	0.40211
283	Q8YYH0	alr0880	chromosome	O	Oligopeptidase A	NO_SP	0.142604		Cytoplasmic	-2.53861	-1.65155	-1.21142	-0.325079	1.32683	-0.505549	3.1592	-1.43166	1.47001	0.150493	0.412718	-5.00593	0.384347
112	Q8YRW7	all3325	chromosome	X	All3325 protein	NO_SP	0.374436		Unknown	1.73049	1.97103	0.583159	0.5124	-1.30298	-3.10824	0.502279	1.19927	-1.46528	0.151773	0.412718	-5.01225	0.384347
233	Q8YV76	all2105	chromosome	C	FMN-dependent NADH-azoreductase (EC 1.7.1.17) (Azo-dye reductase) (FMN-dependent NADH-azo compound oxidoreductase)	NO_SP	0.441187		Cytoplasmic	0.12188	-1.06637	-0.149526	1.93992	1.36744	-0.530841	3.26572	0.211476	1.46241	0.152552	0.412718	-5.01607	0.384347
85	Q8YX55	alr1360	chromosome		Alr1360 protein	SP	0.927088		Unknown	3.51726	4.26459	3.57863	1.51208	-1.34557	-3.21962	0.528475	3.21814	-1.45763	0.153858	0.41305	-5.02242	0.383997
39	Q8YSJ2	all3093	chromosome	F	Bifunctional purine biosynthesis protein PurH [Includes: Phosphoribosylaminoimidazolecarboxamide formyltransferase (EC 2.1.2.3) (AICAR transformylase); IMP cyclohydrolase (EC 3.5.4.10) (ATIC) (IMP synthase) (Inosinicase)]	NO_SP	0.15666		Cytoplasmic	2.56454	2.50501	0.912906	1.58625	-1.28519	-3.0944	0.524009	1.89217	-1.44213	0.158158	0.419041	-5.0429	0.377744
272	Q8YMY2	all4792	chromosome	J	30S ribosomal protein S2	NO_SP	0.063923		Cytoplasmic	-1.5051	-1.76723	-1.65571	1.05495	1.33578	-0.546186	3.21775	-0.968272	1.44094	0.158491	0.419041	-5.04446	0.377744
8	Q8YQ51	all3984	chromosome		All3984 protein	SP	0.445673	II	Unknown	8.2115	8.74781	7.77478	6.62931	-1.27761	-3.10719	0.551968	7.84085	-1.41765	0.165136	0.432851	-5.07483	0.363661
258	Q7A260	alr7361	pCC7120alpha		Sugar-non-specific nuclease inhibitor	NO_SP	0.63467	II III IV VI	Cytoplasmic	-0.792034	-0.263876	-0.658399	2.26032	1.32892	-0.579037	3.23687	0.136504	1.41401	0.166195	0.432851	-5.07955	0.363661
35	Q9L871	alr0093	chromosome	M	N-acetylmuramoyl-L-alanine amidase (Putative N-acetylmuramoyl-L-alanine amidase)	SP	0.928129		OuterMembrane	3.4191	3.32827	3.63196	0.485656	-1.31488	-3.2109	0.581153	2.71625	-1.40787	0.167992	0.434292	-5.08747	0.362219
281	Q8YPW2	all4078	chromosome	R	All4078 protein	NO_SP	0.47594		Unknown	-1.15755	-1.02341	-1.62569	-3.07176	-1.25824	-3.08489	0.568401	-1.7196	-1.3984	0.170792	0.438282	-5.09961	0.358246
278	Q8YXR8	alr1143	chromosome	S	Alr1143 protein	NO_SP	0.078289	II III IV VI	Cytoplasmic	-6.69023	-6.45516	-5.77554	-4.88727	1.24129	-0.574383	3.05696	-5.95205	1.3879	0.173943	0.443109	-5.113	0.353489
196	Q8YUX9	alr2202	chromosome	O	Alr2202 protein	LIPO	0.942843	II	Unknown	0.456928	0.433919	1.78328	1.53467	1.21355	-0.591504	3.0186	1.0522	1.36486	0.181008	0.457766	-5.14206	0.339356
129	Q8YTI1	all2736	chromosome		All2736 protein	SP	0.945408	II	Unknown	1.87628	1.59605	1.50765	-0.471402	-1.21804	-3.06764	0.631555	1.12715	-1.33692	0.189874	0.470717	-5.17672	0.32724
319	Q8YZG5	all0495	chromosome	M		SP	0.369655		Unknown	-0.64932	-0.443308	-1.2295	-2.25619	-1.19653	-3.0145	0.621437	-1.14458	-1.33616	0.19012	0.470717	-5.17765	0.32724
347	P46444	all0258	chromosome	C		SP	0.929533	II	Periplasmic	-0.880655	-0.452102	0.640046	0.407244	1.19002	-0.618287	2.99833	-0.0713665	1.33599	0.190175	0.470717	-5.17786	0.32724
163	Q8YRV4	alr3338	chromosome	G	Phosphoglycerate mutase	NO_SP	0.068998		Cytoplasmic	-0.425761	-0.25147	-1.99836	-1.01825	-1.16969	-2.98599	0.646614	-0.92346	-1.30739	0.199607	0.490583	-5.21266	0.309288
53	P0A3C7	all4148	chromosome	C	Ferredoxin-1 (Ferredoxin I)	NO_SP	0.472868		Cytoplasmic	4.56665	3.81622	1.07795	4.77972	-1.26261	-3.23675	0.711541	3.56013	-1.2984	0.20264	0.494556	-5.22344	0.305785
219	Q8YS04	all3288	chromosome		All3288 protein	SP	0.921711	I II IV VI	Extracellular	-1.30818	-0.580067	0.853853	-0.44381	1.14914	-0.691679	2.98997	-0.36955	1.26731	0.213412	0.516979	-5.26026	0.286527
285	Q8YZH0	alr0490	chromosome		Alr0490 protein	SP	0.881718	II	Unknown	-4.7839	-4.15292	-2.62945	-4.02357	1.1419	-0.698897	2.9827	-3.89746	1.25934	0.216242	0.516979	-5.26957	0.286527
232	Q8YY12	alr1041	chromosome	G	D-fructose 1,6-bisphosphatase class 2/sedoheptulose 1,7-bisphosphatase (FBPase class 2/SBPase) (EC 3.1.3.11) (EC 3.1.3.37)	NO_SP	0.060491		Cytoplasmic	-0.554328	-1.146	-0.378511	0.957632	1.13973	-0.697689	2.97714	-0.280303	1.25926	0.216272	0.516979	-5.26967	0.286527
229	Q8YQJ7	all3826	chromosome	M	All3826 protein	SP	0.868834	II IV	Unknown	-2.59774	-1.71873	-2.66037	-3.89854	-1.12122	-2.96537	0.722929	-2.71884	-1.23429	0.22532	0.533117	-5.29848	0.273178
24	Q8YM38	alr5103	chromosome	E	LL-diaminopimelate aminotransferase 1 (DAP-AT 1) (DAP-aminotransferase 1) (LL-DAP-aminotransferase 1) (EC 2.6.1.83)	NO_SP	0.35126		Cytoplasmic	4.19168	4.2235	2.17695	4.01025	-1.11399	-2.94931	0.721328	3.6506	-1.23223	0.226078	0.533117	-5.30083	0.273178
260	Q06881	all5057	chromosome	I	Biotin carboxyl carrier protein of acetyl-CoA carboxylase (BCCP)	NO_SP	0.613152		Unknown	0.765817	-3.50111	-2.27559	-2.87098	-1.20564	-3.21085	0.799571	-1.97046	-1.22062	0.230392	0.539644	-5.31403	0.267893
60	Q8YUM5	all2315	chromosome	E H	Ketol-acid reductoisomerase (NADP(+)) (KARI) (EC 1.1.1.86) (Acetohydroxy-acid isomeroreductase) (AHIR) (Alpha-keto-beta-hydroxylacyl reductoisomerase) (Ketol-acid reductoisomerase type 1) (Ketol-acid reductoisomerase type I)	NO_SP	0.077476		Cytoplasmic	0.77191	1.4971	-1.11677	1.17407	-1.10585	-2.99004	0.778344	0.58158	-1.1915	0.241478	0.561838	-5.34663	0.250389
340	Q8YN10	all4763	chromosome	Q	All4763 protein	NO_SP	0.948478	III IV	Unknown	-2.41613	-4.00497	-2.50757	-1.7579	1.07782	-0.774961	2.9306	-2.67164	1.18098	0.245574	0.562727	-5.35822	0.249702
257	Q8YR43	alr3607	chromosome	S	Alr3607 protein	SP	0.648528	II IV	Unknown	0.124516	0.0753773	-0.749371	-1.14993	-1.0496	-2.8558	0.75661	-0.424851	-1.17971	0.246072	0.562727	-5.35961	0.249702
308	Q8YUA5	alr2447	chromosome	O	Chaperone protein DnaJ	NO_SP	0.150094		Cytoplasmic	-1.37887	-0.834066	0.319766	-0.430448	1.05113	-0.768243	2.87049	-0.580904	1.17289	0.248764	0.562727	-5.36708	0.249702
59	P13907	all3854	chromosome		Photosystem II manganese-stabilizing polypeptide (MSP)	LIPO	0.731852	I II III IV VI	Unknown	1.3622	1.45363	0.250499	0.479725	-1.0428	-2.84812	0.76251	0.886514	-1.17266	0.248854	0.562727	-5.36733	0.249702
47	Q8YVR8	alr1906	chromosome	U	Alr1906 protein	SP	0.934942	I	CytoplasmicMembrane	1.73219	1.90612	2.54513	-1.13376	-1.11347	-3.04639	0.819447	1.26242	-1.16947	0.25012	0.562727	-5.37081	0.249702
106	Q8YKV4	all7187	pCC7120alpha		All7187 protein	SP	0.122254	II III IV VI	Unknown	2.14832	2.42429	1.72373	0.761399	-1.04374	-2.86183	0.774349	1.76444	-1.16546	0.251714	0.562727	-5.37516	0.249702
94	Q8YU40	all2521	chromosome	E	Cysteine synthase (EC 2.5.1.47)	NO_SP	0.061544		Cytoplasmic	-0.988692	-0.962885	-3.16324	-0.906519	-1.05909	-2.90961	0.791426	-1.50534	-1.16188	0.253147	0.562727	-5.37904	0.249702
224	Q8YXS7	asr1134	chromosome	S	UPF0337 protein asr1134	NO_SP	0.934184		Unknown	-1.94194	-1.80122	-0.912195	-0.78252	1.02422	-0.780826	2.82927	-1.35947	1.15193	0.257158	0.568026	-5.38976	0.245632
116	Q8Z080	all0218	chromosome	H		NO_SP	0.102519		Cytoplasmic	0.370652	-0.538581	0.586253	1.3007	1.02744	-0.800437	2.85532	0.429757	1.14112	0.261569	0.573278	-5.40131	0.241635
127	Q8YRX8	all3314	chromosome		All3314 protein	NO_SP	0.728315	I II III IV VI	Unknown	-2.20307	-2.12661	-2.23493	-4.14327	-1.02425	-2.86363	0.815123	-2.67697	-1.13047	0.265967	0.573278	-5.41259	0.241635
89	P80555	alr0021	chromosome		Allophycocyanin subunit alpha 1	NO_SP	0.154565	I III VI	Unknown	1.32324	0.800125	2.86173	1.3133	1.02583	-0.816639	2.8683	1.5746	1.13031	0.266034	0.573278	-5.41276	0.241635
82	Q8YRP2	alr3402	chromosome	F	Nucleoside diphosphate kinase (NDK) (NDP kinase) (EC 2.7.4.6) (Nucleoside-2-P kinase)	NO_SP	0.042472		Cytoplasmic	5.29217	5.69837	3.14351	5.74945	-1.04879	-2.93278	0.835204	4.97088	-1.13014	0.266106	0.573278	-5.41295	0.241635
13	P58558	all4121	chromosome		Ferredoxin--NADP reductase (FNR) (EC 1.18.1.2)	NO_SP	0.911031		CytoplasmicMembrane	2.70649	2.33726	0.880582	2.15433	-1.00442	-2.83286	0.824019	2.01967	-1.11521	0.272361	0.580805	-5.42859	0.235969
58	Q8YUM7	alr2313	chromosome		Alr2313 protein	SP	0.918476	II	Unknown	4.10969	5.14959	4.04969	3.19454	-1.00753	-2.84384	0.828782	4.12588	-1.11387	0.272929	0.580805	-5.42999	0.235969
298	Q8YVV9	all1864	chromosome	C	All1864 protein	NO_SP	0.170068		Cytoplasmic	-2.57745	-3.96026	-3.16424	-1.30544	1.03402	-0.86226	2.93029	-2.75185	1.107	0.275846	0.581146	-5.43711	0.235715
303	Q8YRB6	all3532	chromosome	M R	Dipeptide epimerase (EC 5.1.1.-)	NO_SP	0.160767		Cytoplasmic	-1.2747	-2.42448	-1.48685	-0.20796	1.00218	-0.854346	2.85871	-1.3485	1.09589	0.280612	0.581146	-5.44855	0.235715
331	Q8YMX2	all4802	chromosome	J	30S ribosomal protein S6	NO_SP	0.159334		Cytoplasmic	-3.63052	-3.72337	-3.978	-1.35943	1.00823	-0.860925	2.87738	-3.17283	1.09505	0.280973	0.581146	-5.4494	0.235715
67	Q8YWT0	alr1520	chromosome	J	Alr1520 protein	LIPO	0.946295		Unknown	4.76187	5.36011	5.90187	6.16835	0.974121	-0.836964	2.78521	5.54805	1.09193	0.282324	0.581146	-5.4526	0.235715
133	Q8YRC8	all3520	chromosome		All3520 protein	NO_SP	0.904998	I III VI	Unknown	0.775529	2.32527	0.685869	0.445688	-0.984621	-2.81752	0.848274	1.05809	-1.09057	0.282915	0.581146	-5.45399	0.235715
242	Q8Z044	all0259	chromosome			SP	0.188721	II	CytoplasmicMembrane	-5.36349	-4.62969	-6.82366	-5.16197	-0.996221	-2.85135	0.858913	-5.4947	-1.09019	0.28308	0.581146	-5.45437	0.235715
211	Q8YSC1	asr3168	chromosome		Probable 30S ribosomal protein PSRP-3 (Ycf65-like protein)	NO_SP	0.087191	III IV VI	Unknown	-1.69076	-2.08969	-0.975704	-0.879311	0.962721	-0.84387	2.76931	-1.40887	1.08184	0.286723	0.583425	-5.46286	0.234015
275	Q8YXG0	all1253	chromosome		All1253 protein	SP	0.959212	I II	Unknown	-3.13317	-3.55854	-2.3158	-2.46501	0.955451	-0.851899	2.7628	-2.86813	1.07322	0.290519	0.583425	-5.47156	0.234015
212	Q8YUB6	all2436	chromosome	J	Aspartate--tRNA(Asp/Asn) ligase (EC 6.1.1.23) (Aspartyl-tRNA synthetase) (AspRS) (Non-discriminating aspartyl-tRNA synthetase) (ND-AspRS)	NO_SP	0.08168		Cytoplasmic	-0.457577	0.0967911	-1.63106	-0.65933	-0.964802	-2.78996	0.860355	-0.662794	-1.07315	0.290549	0.583425	-5.47163	0.234015
181	Q8YR00	all3660	chromosome	K T	Two-component response regulator	NO_SP	0.077		Cytoplasmic	-1.55477	-2.47387	-1.59665	-4.47004	-1.01902	-2.94808	0.910034	-2.52383	-1.07241	0.290876	0.583425	-5.47237	0.234015
207	Q8YP25	all4377	chromosome	A	RNA-binding protein	NO_SP	0.924863	III IV	Cytoplasmic	-6.25492	-7.79303	-5.79109	-6.33105	0.962904	-0.879803	2.80561	-6.54252	1.06084	0.296031	0.590371	-5.48393	0.228875
180	Q8YW92	all1723	chromosome	G E	All1723 protein	NO_SP	0.060106		Cytoplasmic	-0.407035	-1.19871	-0.247087	0.52697	0.942812	-0.88343	2.76905	-0.331464	1.04807	0.301793	0.598443	-5.49656	0.222978
284	Q44555	alr4683	chromosome	A	RNA-binding protein (RbpD)	NO_SP	0.909767		Unknown	-2.39068	-1.54921	-0.356021	-1.70033	0.941772	-0.904964	2.78851	-1.49906	1.03529	0.307634	0.606578	-5.50904	0.217113
217	Q8YNI7	all4578	chromosome		All4578 protein	SP	0.624885	I III IV	Extracellular	4.09238	3.72572	3.46578	2.51154	-0.920386	-2.74036	0.899584	3.44886	-1.02666	0.311624	0.610994	-5.5174	0.213963
282	Q8YMZ1	alr4783	chromosome		Alr4783 protein	NO_SP	0.620596	III IV VI	CytoplasmicMembrane	-3.45578	-4.53126	-3.52324	-6.40892	-0.972556	-2.91255	0.967438	-4.4798	-1.01774	0.315787	0.615697	-5.52596	0.210633
28	Q8Z0N9	alr0051	chromosome	F	IMP dehydrogenase	NO_SP	0.065472		Cytoplasmic	3.55385	3.81629	2.21765	3.34703	-0.902735	-2.72442	0.918945	3.23371	-1.00603	0.321308	0.62041	-5.5371	0.207321
18	Q8YQM3	all3797	chromosome	R	All3797 protein	SP	0.942438	II	Unknown	7.01696	6.4842	5.94374	5.76942	-0.894004	-2.70287	0.914866	6.30358	-1.00335	0.322578	0.62041	-5.53963	0.207321
79	Q8YX53	alr1362	chromosome	Q	Alr1362 protein	TAT	0.474736		Unknown	1.11517	0.998989	0.779547	-0.46161	-0.898111	-2.71895	0.922726	0.608024	-1.00134	0.323538	0.62041	-5.54153	0.207321
188	Q9WX37	all2777	chromosome	A	Putative RNA-binding protein RbpE	NO_SP	0.887103		Unknown	2.5429	2.57428	2.14022	1.25472	-0.861119	-2.67303	0.950796	2.12803	-0.964822	0.341255	0.64955	-5.57533	0.187387
202	Q8YMU6	alr4831	chromosome	M	mRNA-binding protein	NO_SP	0.102663		Cytoplasmic	-0.177123	-2.29962	-1.53431	0.939375	0.940905	-1.04389	2.9257	-0.767919	0.962392	0.342456	0.64955	-5.57753	0.187387
162	Q8YXR7	alr1144	chromosome		Alr1144 protein	LIPO	0.935276	IV	Unknown	-0.622487	-0.164305	-0.0124823	0.932589	0.853449	-0.968515	2.67541	0.0333286	0.950954	0.34815	0.65678	-5.58785	0.18258
326	Q8YR70	all3580	chromosome		All3580 protein	NO_SP	0.08922		Unknown	-3.83856	-3.17149	-3.95165	-4.75428	-0.84794	-2.6716	0.975719	-3.929	-0.943937	0.351674	0.659861	-5.59412	0.180548
26	Q8YNM5	all4539	chromosome	G	L-sorbosone dehydrogenase	LIPO	0.943984	II	Unknown	1.78287	3.03638	4.484	2.11104	0.887898	-1.0308	2.80659	2.85357	0.939461	0.353934	0.660551	-5.5981	0.180094
226	Q8YRV9	all3333	chromosome	P	Nitrate-binding protein	TAT	0.413776		CytoplasmicMembrane	0.445967	0.592838	0.0945058	-0.723005	-0.833652	-2.64636	0.979061	0.102576	-0.933636	0.35689	0.662524	-5.60325	0.178798
153	Q8YZX0	alr0335	chromosome	J	Threonine--tRNA ligase (EC 6.1.1.3) (Threonyl-tRNA synthetase) (ThrRS)	NO_SP	0.063436		Cytoplasmic	-1.00036	-0.789044	0.00757273	-0.162065	0.817456	-0.988237	2.62315	-0.485974	0.919057	0.364358	0.672809	-5.61601	0.172108
165	Q8YRB0	all3538	chromosome	G	Enolase (EC 4.2.1.11) (2-phospho-D-glycerate hydro-lyase) (2-phosphoglycerate dehydratase)	NO_SP	0.056411		Cytoplasmic	1.0894	0.79607	-0.20432	0.456133	-0.81683	-2.62936	0.995702	0.534321	-0.914888	0.366512	0.672839	-5.61962	0.172089
317	Q8YNC1	alr4646	chromosome	G	Neopullulanase	NO_SP	0.182016		Cytoplasmic	-1.9111	-1.82595	-3.45797	-1.92058	-0.820749	-2.6486	1.0071	-2.2789	-0.911575	0.36823	0.672839	-5.62248	0.172089
267	Q8YPX3	alr4067	chromosome	M	Alr4067 protein	SP	0.627203		Unknown	-2.74635	-2.47079	-2.22669	-4.65882	-0.834184	-2.70316	1.03479	-3.02566	-0.906107	0.371076	0.674508	-5.62718	0.171013
46	Q8YNU7	all4464	chromosome	E H	3'-phosphoadenylylsulfate reductase (EC 1.8.4.8) (PAPS reductase, thioredoxin dependent) (PAPS sulfotransferase) (PAdoPS reductase) (Phosphoadenosine phosphosulfate reductase)	NO_SP	0.08182		Cytoplasmic	2.28124	2.65529	0.661494	2.62834	-0.823347	-2.67622	1.02953	2.05659	-0.902107	0.373167	0.674795	-5.6306	0.170828
305	Q8YVY3	all1835	chromosome		All1835 protein	SP	0.912499	II	CytoplasmicMembrane	1.31087	-1.6704	1.67341	-0.265368	0.883783	-1.12598	2.89355	0.262131	0.892735	0.378097	0.680186	-5.63856	0.167373
311	Q8YNS2	alr4489	chromosome	M	dTDP-4-dehydrorhamnose 3,5-epimerase (EC 5.1.3.13) (Thymidine diphospho-4-keto-rhamnose 3,5-epimerase)	NO_SP	0.819886		Unknown	-3.94942	-4.34187	-4.90152	-1.72087	0.834457	-1.081	2.74991	-3.72842	0.88441	0.382511	0.684597	-5.64556	0.164565
174	Q8YT00	alr2927	chromosome		Alr2927 protein	NO_SP	0.867623	II	Unknown	2.2773	1.89358	1.71686	0.910947	-0.771538	-2.58858	1.0455	1.69967	-0.862016	0.394548	0.702537	-5.66408	0.153331
172	Q8YPF9	alr4235	chromosome	E	Arginine biosynthesis bifunctional protein ArgJ 2 [Cleaved into: Arginine biosynthesis bifunctional protein ArgJ alpha chain; Arginine biosynthesis bifunctional protein ArgJ beta chain] [Includes: Glutamate N-acetyltransferase (EC 2.3.1.35) (Ornithine acetyltransferase) (OATase) (Ornithine transacetylase); Amino-acid acetyltransferase (EC 2.3.1.1) (N-acetylglutamate synthase) (AGSase)]	NO_SP	0.075219		Cytoplasmic	1.5059	1.58837	0.24459	1.3238	-0.762945	-2.5794	1.05351	1.16566	-0.852689	0.39963	0.707974	-5.67166	0.149983
231	Q9WX39	alr2311	chromosome	A	Putative RNA-binding protein RbpF	NO_SP	0.741272		Unknown	-1.96585	-0.435864	-1.29567	-2.66777	-0.780863	-2.65926	1.09753	-1.59129	-0.843937	0.404437	0.71096	-5.6787	0.148155
184	P58561	all2563	chromosome	G	Transaldolase (EC 2.2.1.2)	NO_SP	0.066098		Cytoplasmic	0.233247	-0.288725	-0.557475	2.07124	0.784624	-1.10669	2.67593	0.364573	0.84221	0.40539	0.71096	-5.68008	0.148155
268	Q8YSY2	alr2947	chromosome		Alr2947 protein	SP	0.83521	I II IV VI	Unknown	-1.02992	0.252941	-0.8464	-1.44394	-0.756681	-2.59251	1.07914	-0.766832	-0.836764	0.408403	0.712663	-5.68442	0.147116
164	Q8YY63	alr0989	chromosome	F	N5-carboxyaminoimidazole ribonucleotide mutase (N5-CAIR mutase) (EC 5.4.99.18) (5-(carboxyamino)imidazole ribonucleotide mutase)	NO_SP	0.091965		Unknown	-1.47781	-3.37591	-2.19648	-1.12196	0.76764	-1.11432	2.6496	-2.04304	0.828074	0.413241	0.714471	-5.69129	0.146015
235	Q8YMC3	all5011	chromosome		All5011 protein	NO_SP	0.759119	III IV VI	Unknown	-0.0453646	0.356716	-1.34104	0.155206	-0.748591	-2.58501	1.08783	-0.21862	-0.82755	0.413533	0.714471	-5.6917	0.146015
14	Q8YL17	all7121	pCC7120alpha		All7121 protein	SP	0.929942	I II VI	Extracellular	2.54452	2.22321	2.3026	0.983961	-0.740586	-2.56893	1.08776	2.01357	-0.822315	0.416466	0.715993	-5.6958	0.145091
108	Q8YRA7	all3541	chromosome		All3541 protein	LIPO	0.941575	I II IV VI	Unknown	-0.554296	-0.608653	-0.585563	-2.04703	-0.734822	-2.5597	1.09006	-0.948885	-0.817466	0.419193	0.717149	-5.69958	0.14439
286	Q8YXV8	all1101	chromosome	P	Ferrichrome iron receptor	SP	0.870206	I	OuterMembrane	-0.27423	-2.23742	0.40262	-1.39714	0.758567	-1.16862	2.68575	-0.876543	0.799085	0.429632	0.730867	-5.71369	0.136161
102	P58703	all1291	chromosome	P	Cyanate hydratase (Cyanase) (EC 4.2.1.104) (Cyanate hydrolase) (Cyanate lyase)	NO_SP	0.041839		Cytoplasmic	2.33518	2.41448	0.588616	2.71233	-0.724353	-2.57175	1.12304	2.01265	-0.795998	0.4314	0.730867	-5.71604	0.136161
103	Q8YYP0	alr0806	chromosome		Alr0806 protein	NO_SP	0.43922	I III IV VI	Cytoplasmic	-0.930697	-1.60623	-1.2487	0.144952	0.716586	-1.1258	2.55897	-0.910169	0.789605	0.435076	0.731279	-5.72086	0.135917
10	Q8YNJ0	all4575	chromosome	P	Phosphate-binding protein	LIPO	0.937733		Periplasmic	5.47515	5.93635	5.04042	4.96782	-0.701633	-2.50858	1.10531	5.35493	-0.788292	0.435834	0.731279	-5.72184	0.135917
93	Q8YQL3	alr3808	chromosome	V P	Nutrient stress-induced DNA-binding protein	NO_SP	0.10837		Unknown	2.95888	2.7766	1.92877	2.42213	-0.692294	-2.50077	1.11619	2.52159	-0.777138	0.4423	0.735975	-5.73015	0.133137
263	Q8YMW1	all4813	chromosome	T	Serine/threonine kinase	NO_SP	0.947189		Periplasmic	-2.65981	-2.24715	-1.90875	-1.61626	0.690978	-1.11787	2.49982	-2.10799	0.775505	0.443251	0.735975	-5.73135	0.133137
140	P07121	alr0529	chromosome		C-phycocyanin alpha subunit	NO_SP	0.618166	I II III IV VI	Unknown	1.8993	1.16702	1.23213	0.44517	-0.694507	-2.51948	1.13046	1.18591	-0.772578	0.444959	0.735975	-5.73351	0.133137
75	Q8YYR4	alr0782	chromosome	G	Ribulose-phosphate 3-epimerase (EC 5.1.3.1)	NO_SP	0.087238		Cytoplasmic	2.81294	2.49558	1.06601	2.85201	-0.69525	-2.53889	1.14839	2.30663	-0.765575	0.449063	0.739259	-5.73864	0.131204
314	Q8YUH9	all2367	chromosome	O	Thioredoxin	NO_SP	0.138695		Cytoplasmic	-3.96126	-2.10447	-3.84678	-3.59689	-0.688968	-2.53273	1.15479	-3.37735	-0.758606	0.453167	0.742514	-5.7437	0.129296
91	Q8YNC5	alr4641	chromosome	V	Peroxiredoxin	NO_SP	0.275056		Cytoplasmic	-2.57316	-2.87235	-2.86857	-3.91127	-0.667169	-2.48764	1.1533	-3.05634	-0.744003	0.461841	0.753139	-5.75415	0.123125
38	Q8YK39	all8079	pCC7120gamma	R	All8079 protein	TAT	0.937561	I II VI	OuterMembrane	-5.6426	-5.90333	-4.16512	-6.03521	0.672802	-1.17185	2.51746	-5.43656	0.740447	0.463968	0.753139	-5.75667	0.123125
276	P06514	alr1526	chromosome	G	Ribulose bisphosphate carboxylase small chain (RuBisCO small subunit) (EC 4.1.1.39)	NO_SP	0.088616	III IV VI	Unknown	-2.18692	-5.11608	-1.71467	-4.12007	0.734129	-1.30957	2.77782	-3.28443	0.729252	0.470701	0.76053	-5.76451	0.118884
218	Q8YKN2	alr7261	pCC7120alpha	F	Endonuclease (EC 3.1.30.-)	NO_SP	0.889733	II	Extracellular	1.29369	1.81011	2.03329	-0.254676	-0.662595	-2.53618	1.21099	1.2206	-0.717954	0.477552	0.76469	-5.77231	0.116515
138	Q8YYS9	all0767	chromosome	V	All0767 protein	TAT	0.505199		CytoplasmicMembrane	0.809016	0.452033	1.88414	-2.00884	-0.692872	-2.65254	1.2668	0.284089	-0.71778	0.477657	0.76469	-5.77243	0.116515
68	Q8YZY2	all0322	chromosome	P	Sulfate-binding protein	LIPO	0.733558		Periplasmic	1.56781	2.57928	1.22456	1.66025	-0.631138	-2.45421	1.19194	1.75797	-0.702815	0.48682	0.770386	-5.78257	0.113291
123	Q8YZE7	all0513	chromosome	O	All0513 protein	NO_SP	0.870502		Unknown	-0.263718	-1.15435	-1.55623	1.4692	0.66552	-1.27151	2.60255	-0.376274	0.697504	0.490096	0.770386	-5.78612	0.113291
338	Q8YQV1	alr3715	chromosome		Alr3715 protein	SP	0.894032	I II IV	Unknown	-1.72302	-0.716355	-1.56638	-2.12508	-0.626045	-2.45228	1.20019	-1.53271	-0.69594	0.491063	0.770386	-5.78717	0.113291
179	P07123	alr0530	chromosome		Phycobilisome 32.1 kDa linker polypeptide, phycocyanin-associated, rod	NO_SP	0.721417	II	CytoplasmicMembrane	-1.32133	-1.02979	-1.69668	-1.8918	-0.61868	-2.4252	1.18784	-1.4849	-0.695258	0.491485	0.770386	-5.78762	0.113291
199	Q8Z0S3	all0002	chromosome			SP	0.834766	II III IV VI	Unknown	-0.839405	-1.09048	-0.936806	-2.24153	-0.624226	-2.45019	1.20174	-1.27706	-0.694018	0.492253	0.770386	-5.78844	0.113291
155	Q8YYP5	all0801	chromosome		Photosystem II reaction center Psb28 protein (Photosystem II 13 kDa protein) (Photosystem II reaction center W protein)	NO_SP	0.058581	III IV VI	CytoplasmicMembrane	0.368731	0.777887	-0.723775	0.660296	-0.605048	-2.43805	1.22795	0.270785	-0.670115	0.507183	0.788003	-5.80402	0.103472
182	Q8YN29	alr4741	chromosome		Alr4741 protein	SP	0.656772		OuterMembrane	2.46495	1.48119	2.32736	0.380231	-0.619272	-2.49911	1.26057	1.66343	-0.668779	0.508025	0.788003	-5.80488	0.103472
246	Q8YY48	alr1004	chromosome	E F	Alanine--glyoxylate aminotransferase	NO_SP	0.093085		Cytoplasmic	-1.05863	-1.04216	-3.13298	-0.173072	-0.602631	-2.48478	1.27952	-1.35171	-0.650007	0.519932	0.797362	-5.81672	0.0983446
92	Q8YZU6	alr0359	chromosome		Alr0359 protein	SP	0.925846	II IV	Unknown	-0.221789	0.436326	0.228678	-1.19236	-0.58911	-2.43186	1.25364	-0.187287	-0.649012	0.520568	0.797362	-5.81733	0.0983446
88	Q8YKY7	all7151	pCC7120alpha		All7151 protein	NO_SP	0.596231	I II III IV VI	Unknown	2.46682	2.4779	0.576351	3.1821	-0.593133	-2.45792	1.27165	2.17579	-0.645721	0.522672	0.797362	-5.81937	0.0983446
206	Q8YXN9	all1173	chromosome	V P	DNA-binding protein, starvation-inducible	NO_SP	0.11759		Cytoplasmic	-1.90805	-2.64821	-1.92309	-3.81505	-0.590936	-2.45642	1.27454	-2.5736	-0.643089	0.524358	0.797362	-5.821	0.0983446
236	Q8YZM0	all0437	chromosome			NO_SP	0.058882	III IV VI	Cytoplasmic	-3.08082	-2.98107	-3.57555	-1.31516	0.585594	-1.26807	2.43926	-2.73815	0.641338	0.525482	0.797362	-5.82207	0.0983446
126	Q8YQG0	alr3871	chromosome	G	4-alpha-glucanotransferase (EC 2.4.1.25) (Amylomaltase) (Disproportionating enzyme)	NO_SP	0.167385		Cytoplasmic	0.528311	0.614394	-0.410541	0.424906	-0.56417	-2.37616	1.24782	0.289268	-0.632085	0.531439	0.80291	-5.82771	0.0953329
137	Q8YW74	alr1742	chromosome	O	Chaperone protein dnaK2 (HSP70-2) (Heat shock 70 kDa protein 2) (Heat shock protein 70-2)	NO_SP	0.434497		Cytoplasmic	-3.6283	-4.48191	-3.34712	-5.91378	-0.575344	-2.48175	1.33106	-4.34278	-0.612681	0.544049	0.818418	-5.83928	0.0870248
204	Q8YX64	all1351	chromosome		All1351 protein	NO_SP	0.745295		Unknown	-2.42795	-1.78875	-0.297846	-2.80359	0.557628	-1.33337	2.44863	-1.82953	0.598652	0.553261	0.826125	-5.84742	0.0829542
61	Q8YXJ7	alr1216	chromosome	L	Photosystem II 12 kDa extrinsic protein (PS II complex 12 kDa extrinsic protein) (PSII-U)	SP	0.352384	II IV	CytoplasmicMembrane	0.0583205	0.0430835	1.72156	-0.530906	0.544625	-1.3053	2.39455	0.323014	0.597673	0.553906	0.826125	-5.84799	0.0829542
159	Q8YXX9	alr1077	chromosome	Q	Alr1077 protein	NO_SP	0.257565		Cytoplasmic	1.09171	0.524849	-0.885702	1.41942	-0.541419	-2.41832	1.33548	0.537569	-0.585619	0.56189	0.829989	-5.85482	0.0809276
27	P48638	all4968	chromosome	C	Glutathione reductase (GR) (GRase) (EC 1.8.1.7)	NO_SP	0.055281		Cytoplasmic	3.89642	3.81794	2.65686	4.00799	-0.524755	-2.34738	1.29787	3.5948	-0.584495	0.562637	0.829989	-5.85546	0.0809276
213	Q8YRZ5	alr3297	chromosome		Alr3297 protein	NO_SP	0.905774	III IV VI	Unknown	-0.281537	-0.633812	-0.60365	-1.3543	-0.5213	-2.33657	1.29397	-0.718325	-0.583	0.563632	0.829989	-5.85629	0.0809276
254	Q8YXQ6	asr1156	chromosome	T	Asr1156 protein	NO_SP	0.177702		Unknown	-4.14398	-4.22974	-4.95621	-2.36994	0.523782	-1.34353	2.3911	-3.92497	0.569449	0.572689	0.839784	-5.86378	0.0758326
156	P35797	alr0523	chromosome		Phycoerythrocyanin subunit beta	NO_SP	0.155356	I II III IV VI	Unknown	-0.755355	-4.32788	-2.22659	-3.9862	-0.564778	-2.60827	1.47871	-2.82401	-0.561083	0.578317	0.843764	-5.86832	0.0737791
73	Q8YKF2	alr7346	pCC7120alpha		Alr7346 protein	NO_SP	0.707458	III IV VI	Unknown	4.16807	3.84387	2.52445	4.47007	-0.50871	-2.35872	1.3413	3.75162	-0.558235	0.580239	0.843764	-5.86985	0.0737791
99	Q8YQB7	all3916	chromosome	J	All3916 protein	SP	0.928417	I	Unknown	3.44272	3.2919	4.1513	3.56429	0.49048	-1.31879	2.29975	3.61255	0.550351	0.585575	0.846032	-5.87405	0.0726133
215	Q8YM81	alr5055	chromosome	D	Alr5055 protein	NO_SP	0.922191		Unknown	0.502252	1.36712	0.944239	-0.0597986	-0.492467	-2.32791	1.34298	0.688454	-0.5447	0.589415	0.846032	-5.87702	0.0726133
249	Q8YRV3	alr3339	chromosome	F	Dihydroorotase	NO_SP	0.196146		Cytoplasmic	-1.78615	-0.92364	-1.56365	-2.11202	-0.482945	-2.3051	1.33921	-1.59637	-0.538065	0.593938	0.846032	-5.88047	0.0726133
74	P80557	alr0022	chromosome		Allophycocyanin subunit beta	NO_SP	0.227774	II III VI	Unknown	-0.669998	-1.15329	-0.52781	-2.27311	-0.488817	-2.33721	1.35957	-1.15605	-0.536876	0.59475	0.846032	-5.88108	0.0726133
302	Q8YWY2	alr1460	chromosome	R	Alr1460 protein	NO_SP	0.088276		Cytoplasmic	-2.38749	-2.80455	-3.09769	-3.04592	-0.475788	-2.28215	1.33057	-2.83391	-0.534725	0.596221	0.846032	-5.88219	0.0726133
136	Q8YS86	all3205	chromosome	J	Glutamate--tRNA ligase (EC 6.1.1.17) (Glutamyl-tRNA synthetase) (GluRS)	NO_SP	0.071674		Cytoplasmic	1.12624	0.509754	1.6568	0.929558	0.475182	-1.34533	2.29569	1.05559	0.529894	0.599532	0.846032	-5.88466	0.0726133
316	Q8YZR0	alr0397	chromosome	P	Alr0397 protein	SP	0.903739	I	OuterMembrane	-4.1389	-5.52509	-4.58375	-4.12273	0.478762	-1.35597	2.3135	-4.59262	0.529747	0.599633	0.846032	-5.88474	0.0726133
110	Q8Z064	alr0237	chromosome	E	Probable cytosol aminopeptidase (EC 3.4.11.1) (Leucine aminopeptidase) (LAP) (EC 3.4.11.10) (Leucyl aminopeptidase)	NO_SP	0.113894		Cytoplasmic	1.37666	1.85957	-0.52755	2.762	-0.500886	-2.42867	1.4269	1.36767	-0.527476	0.601192	0.846032	-5.88589	0.0726133
34	Q8Z0F7	alr0140	chromosome	E	Periplasmic oligopeptide-binding protein of oligopeptide ABC transporter	LIPO	0.949782	II	Periplasmic	0.677081	1.72585	1.47627	-0.0199906	-0.473326	-2.33489	1.38824	0.964803	-0.516183	0.608973	0.8489	-5.89156	0.0711434
6	Q8YVY4	alr1834	chromosome	E	Alr1834 protein	LIPO	0.951343	II	Periplasmic	6.50343	6.93848	7.11568	7.24133	0.45755	-1.34966	2.26476	6.94973	0.513987	0.610492	0.8489	-5.89264	0.0711434
225	Q8YYA5	alr0946	chromosome	K V	Alr0946 protein	NO_SP	0.295717		Cytoplasmic	-1.49449	-1.36802	-1.2018	-2.57905	-0.459168	-2.28372	1.36539	-1.66084	-0.5109	0.612629	0.8489	-5.89416	0.0711434
190	Q8YZV4	all0351	chromosome	G		NO_SP	0.468976	I II	Unknown	0.382923	-0.0953117	-1.45876	0.805722	-0.470324	-2.34095	1.40031	-0.0913563	-0.510424	0.612959	0.8489	-5.8944	0.0711434
287	Q8YK29	all8089	pCC7120gamma	P	Phosphate-binding protein of phosphonate ABC transporter	LIPO	0.942408		Periplasmic	-2.68526	-1.97552	-1.50893	-4.0776	-0.462868	-2.36119	1.43545	-2.56183	-0.495004	0.623691	0.850743	-5.90185	0.0702015
51	Q8YY25	all1027	chromosome	G	Periplasmic sugar-binding protein of ABC transporter	LIPO	0.949482		CytoplasmicMembrane	-1.48166	-0.571216	0.344979	-1.48733	0.455264	-1.41537	2.3259	-0.798807	0.49408	0.624337	0.850743	-5.90229	0.0702015
120	P0A3D9	alr2405	chromosome	C	Flavodoxin	NO_SP	0.267642		Unknown	0.796933	0.482126	0.286864	0.11396	-0.439117	-2.24564	1.36741	0.419971	-0.493467	0.624765	0.850743	-5.90258	0.0702015
31	Q8YN25	alr4745	chromosome	C	Dihydrolipoyl dehydrogenase (EC 1.8.1.4)	NO_SP	0.052801		Cytoplasmic	1.70372	1.54021	0.855732	1.51291	-0.437644	-2.24807	1.37278	1.40314	-0.490754	0.626664	0.850743	-5.90387	0.0702015
29	Q8YSZ1	alr2938	chromosome	P	Superoxide dismutase [Fe] (EC 1.15.1.1)	NO_SP	0.929189	III	Periplasmic	5.40684	5.60501	5.47224	6.41048	0.43543	-1.38051	2.25137	5.72364	0.486788	0.629444	0.850743	-5.90573	0.0702015
171	Q8YQZ9	alr3661	chromosome	O	10 kDa chaperonin (GroES protein) (Protein Cpn10)	NO_SP	0.935365		Cytoplasmic	-2.01327	-1.41722	-2.55573	-1.74455	-0.434889	-2.25695	1.38717	-1.93269	-0.484548	0.631017	0.850743	-5.90678	0.0702015
261	P0A3X7	alr4251	chromosome		Cytochrome c6 (Cytochrome c-553) (Cytochrome c553) (Soluble cytochrome f)	SP	0.829846		Periplasmic	-1.2745	-0.0363385	-0.632172	0.199959	0.439312	-1.40311	2.28174	-0.435763	0.484067	0.631354	0.850743	-5.907	0.0702015
186	Q8YNC9	alr4637	chromosome	O	Alr4637 protein	SP	0.634409		Unknown	2.03562	1.00384	1.93114	0.23312	-0.437599	-2.30762	1.43242	1.30093	-0.475064	0.637693	0.85598	-5.91116	0.0675363
114	Q8YQZ8	alr3662	chromosome	O	60 kDa chaperonin 1 (GroEL protein 1) (Protein Cpn60 1)	NO_SP	0.065344		Cytoplasmic	-2.46213	-3.58862	-4.3032	-2.60821	-0.430331	-2.30475	1.44408	-3.24054	-0.466078	0.644048	0.860228	-5.91523	0.0653862
151	Q8ZSK8	alr7502	pCC7120beta		Alr7502 protein	NO_SP	0.187146	III IV VI	Cytoplasmic	-1.49092	-1.77013	-2.12199	-1.95344	-0.40719	-2.21338	1.399	-1.83412	-0.457673	0.650016	0.860228	-5.91897	0.0653862
173	Q8YVL7	all1958	chromosome		All1958 protein	NO_SP	0.231964	II IV VI	Cytoplasmic	-0.284321	0.367601	0.692572	0.203017	0.406154	-1.40988	2.22219	0.244717	0.454034	0.652608	0.860228	-5.92057	0.0653862
105	Q8YU55	all2500	chromosome	O	Carboxyl-terminal protease	NO_SP	0.586259		CytoplasmicMembrane	2.6939	2.93513	2.36344	2.4652	-0.400201	-2.20565	1.40525	2.61442	-0.450002	0.655484	0.860228	-5.92232	0.0653862
83	Q8YWS0	alr1534	chromosome		Alr1534 protein	LIPO	0.928718	II	Unknown	0.828325	0.529061	0.479418	0.0800204	-0.398974	-2.20774	1.40979	0.479206	-0.4478	0.657058	0.860228	-5.92327	0.0653862
297	Q8YR79	all3569	chromosome	H	Aspartate 1-decarboxylase (EC 4.1.1.11) (Aspartate alpha-decarboxylase) [Cleaved into: Aspartate 1-decarboxylase beta chain; Aspartate 1-decarboxylase alpha chain]	NO_SP	0.05185		Cytoplasmic	-1.75854	-1.84452	-3.66643	-0.7648	-0.414083	-2.29681	1.46865	-2.00857	-0.4465	0.657987	0.860228	-5.92383	0.0653862
84	Q8YVS8	alr1896	chromosome	O	60 kDa chaperonin 2 (GroEL protein 2) (Protein Cpn60 2)	NO_SP	0.064054		Cytoplasmic	-4.22332	-5.09274	-3.32508	-5.16907	0.410957	-1.45829	2.2802	-4.45255	0.446326	0.658112	0.860228	-5.92391	0.0653862
243	Q8YVL5	alr1960	chromosome		Alr1960 protein	NO_SP	0.072101		Cytoplasmic	0.667766	0.50827	-0.663857	2.67104	0.415576	-1.49517	2.32633	0.795806	0.441539	0.66154	0.860808	-5.92595	0.0650936
77	Q8YZA2	alr0577	chromosome	O	Peptidyl-prolyl cis-trans isomerase (EC 5.2.1.8)	SP	0.915448		Periplasmic	3.67747	4.61612	5.57959	3.52799	0.406991	-1.47587	2.28985	4.35029	0.438822	0.663488	0.860808	-5.92711	0.0650936
17	Q8YTE6	alr2771	chromosome	G E	Dihydroxy-acid dehydratase (DAD) (EC 4.2.1.9)	NO_SP	0.104352		Cytoplasmic	3.53738	3.56455	2.80635	3.52066	-0.387458	-2.19677	1.42186	3.35724	-0.434742	0.666419	0.860981	-5.92882	0.0650066
269	Q8YQM9	all3791	chromosome	J	Ribonuclease D	NO_SP	0.074229		Cytoplasmic	0.271772	-0.370648	-0.972599	0.0951196	-0.389302	-2.21973	1.44113	-0.244089	-0.431773	0.668555	0.860981	-5.93006	0.0650066
197	Q8YVH0	all2008	chromosome	O	Serine proteinase	LIPO	0.920758		Periplasmic	-0.264576	-0.603183	0.476456	-0.578215	0.383	-1.43872	2.20472	-0.24238	0.426815	0.672128	0.86208	-5.93211	0.0644526
118	Q8YVB8	alr2060	chromosome		Alr2060 protein	NO_SP	0.929874	II IV	Unknown	-0.217577	0.382619	0.383755	0.536656	0.377685	-1.43179	2.18716	0.271363	0.42374	0.674349	0.86208	-5.93338	0.0644526
16	Q8YYL4	alr0834	chromosome		Porin major outer membrane protein	NO_SP	0.884078		OuterMembrane	5.4519	5.20965	5.73747	4.16638	-0.378849	-2.21249	1.45479	5.14135	-0.419444	0.677455	0.86289	-5.93512	0.0640445
41	Q8YMF5	alr4979	chromosome		Alr4979 protein	NO_SP	0.105747	I II III IV VI	Cytoplasmic	3.23239	3.21439	2.13838	3.62397	-0.342216	-2.16677	1.48234	3.05228	-0.380773	0.705674	0.8901	-5.95004	0.050561
113	Q8YXB6	alr1299	chromosome	F	Formate-dependent phosphoribosylglycinamide formyltransferase (5'-phosphoribosylglycinamide transformylase 2) (Formate-dependent GAR transformylase) (EC 2.1.2.-) (GAR transformylase 2) (GART 2) (Non-folate glycinamide ribonucleotide transformylase) (Phosphoribosylglycinamide formyltransferase 2)	NO_SP	0.063639		CytoplasmicMembrane	0.919798	0.837735	0.0969998	0.981955	-0.339289	-2.15205	1.47347	0.709122	-0.379972	0.706263	0.8901	-5.95034	0.050561
288	Q8YVQ5	all1919	chromosome	T	Non-specific serine/threonine protein kinase (EC 2.7.11.1)	NO_SP	0.929569		Periplasmic	-2.29443	-3.06831	-2.50999	-2.18456	0.334096	-1.4811	2.14929	-2.51432	0.373653	0.710916	0.8901	-5.95263	0.050561
21	Q8YRA9	alr3539	chromosome	M	Alr3539 protein	SP	0.93683	II IV	Unknown	3.24729	4.27036	4.91957	3.28403	0.342978	-1.52372	2.20967	3.93031	0.373005	0.711394	0.8901	-5.95287	0.050561
107	Q8YX67	alr1348	chromosome	P	Assimilatory sulfite reductase (ferredoxin) (EC 1.8.7.1)	NO_SP	0.372987		Cytoplasmic	-1.79588	-3.21123	-2.41761	-3.26884	-0.339673	-2.18956	1.51021	-2.67339	-0.372767	0.71157	0.8901	-5.95295	0.050561
335	Q8YUC6	alr2426	chromosome		Alr2426 protein	SP	0.102588	II III IV	Cytoplasmic	-1.25337	-0.810062	-0.32272	-1.08618	0.327265	-1.49014	2.14467	-0.868082	0.36557	0.716887	0.893548	-5.95552	0.0488821
262	P58574	all0459	chromosome			SP	0.939938	I II III IV VI	Unknown	-4.2691	-6.00454	-4.49852	-6.45565	-0.340268	-2.26304	1.5825	-5.30695	-0.359265	0.721556	0.893988	-5.95772	0.0486682
176	Q8YNS9	asl4482	chromosome		Asl4482 protein	NO_SP	0.074831	III IV	Unknown	-1.03433	-0.763362	-1.26953	-1.16143	-0.31663	-2.12231	1.48905	-1.05716	-0.355986	0.723988	0.893988	-5.95886	0.0486682
292	P46016	alr1602	chromosome	G	6-phosphogluconolactonase (6PGL) (EC 3.1.1.31)	NO_SP	0.37082		Unknown	-0.760721	-0.851818	-1.8526	0.895402	0.327669	-1.54761	2.20295	-0.642435	0.354725	0.724925	0.893988	-5.95929	0.0486682
290	Q8Z0N1	asl0060	chromosome	S	Asl0060 protein	NO_SP	0.94032		Unknown	0.101121	0.0355982	-1.51333	1.02064	-0.314703	-2.1787	1.5493	-0.088992	-0.342749	0.733837	0.898897	-5.96332	0.0462899
128	Q8YYI0	all0868	chromosome	C Q	Carbon dioxide concentrating mechanism protein	NO_SP	0.089562		Cytoplasmic	-3.64408	-3.63652	-2.91197	-4.99041	-0.31089	-2.15389	1.53211	-3.79574	-0.342456	0.734057	0.898897	-5.96342	0.0462899
52	Q8YU26	alr2535	chromosome	E	Branched-chain amino-acid ABC transport system periplasmic binding protein	NO_SP	0.832449	II	Unknown	1.91448	2.83497	3.5297	1.83586	0.308054	-1.55662	2.17273	2.52875	0.335388	0.739335	0.900337	-5.96573	0.0455948
158	Q8YUQ8	all2277	chromosome	H R	All2277 protein	NO_SP	0.10301		Cytoplasmic	0.630996	1.10281	1.28612	1.04288	0.297594	-1.51138	2.10657	1.0157	0.333975	0.740392	0.900337	-5.96619	0.0455948
216	Q8YR22	all3635	chromosome		All3635 protein	NO_SP	0.949354		Unknown	-0.431709	0.459174	-0.742175	0.184119	-0.292761	-2.12652	1.541	-0.132648	-0.32411	0.747784	0.9053	-5.96932	0.0432074
45	Q8YP22	alr4380	chromosome	H	Delta-aminolevulinic acid dehydratase (EC 4.2.1.24)	NO_SP	0.071991		Cytoplasmic	-0.130328	0.167918	-1.44778	0.896729	-0.294319	-2.16029	1.57165	-0.128364	-0.320211	0.750713	0.9053	-5.97054	0.0432074
25	Q8YQ14	all4026	chromosome	P	All4026 protein	SP	0.893048	I	OuterMembrane	-0.0565582	0.167375	0.630046	-1.09538	-0.288074	-2.12622	1.55008	-0.0886287	-0.318159	0.752255	0.9053	-5.97117	0.0432074
149	Q8YW02	all1814	chromosome		All1814 protein	SP	0.735394	II IV VI	Unknown	-0.412655	0.287989	0.422453	-1.11999	-0.286437	-2.1354	1.56252	-0.205552	-0.314503	0.755007	0.905489	-5.97229	0.0431167
55	P80562	all3570	chromosome	C	Inorganic pyrophosphatase (EC 3.6.1.1) (Pyrophosphate phospho-hydrolase) (PPase)	NO_SP	0.087236		Cytoplasmic	4.00281	3.19269	2.37038	4.27233	-0.276393	-2.14558	1.59279	3.45955	-0.300191	0.765808	0.910879	-5.97654	0.0405392
40	Q8YV71	all2110	chromosome	S	All2110 protein	NO_SP	0.087611		Unknown	1.56538	1.71124	0.732459	2.00713	-0.268521	-2.09092	1.55388	1.50405	-0.299128	0.766612	0.910879	-5.97685	0.0405392
227	Q8YU28	all2533	chromosome	E	Prolyl endopeptidase	NO_SP	0.494328		Periplasmic	-2.25655	-2.24621	-3.21875	-0.745973	0.269017	-1.58984	2.12788	-2.11687	0.293802	0.770645	0.910879	-5.97837	0.0405392
70	Q8YNL3	alr4552	chromosome	E	Cysteine synthase (EC 2.5.1.47)	NO_SP	0.076031		Cytoplasmic	0.0161095	0.0212846	-1.0883	1.64589	0.2601	-1.61087	2.13108	0.148747	0.282224	0.779434	0.910879	-5.98134	0.0405392
132	Q8YMM6	alr4907	chromosome	E	Ornithine carbamoyltransferase (OTCase) (EC 2.1.3.3)	NO_SP	0.082942		Cytoplasmic	0.840301	0.222924	0.142103	1.42512	0.251999	-1.58449	2.08849	0.657612	0.278568	0.782216	0.910879	-5.98259	0.0405392
90	Q8YX37	all1380	chromosome		All1380 protein	NO_SP	0.215264	II III IV VI	Unknown	3.49599	4.55501	4.00838	4.54279	0.250086	-1.57693	2.0771	4.15054	0.277887	0.782735	0.910879	-5.98277	0.0405392
167	Q8YMB6	all5018	chromosome		All5018 protein	NO_SP	0.238863	III IV	Cytoplasmic	-1.8121	-0.868472	-0.707286	-1.48028	0.246501	-1.58412	2.07713	-1.21704	0.273363	0.786181	0.910879	-5.98397	0.0405392
65	Q8YSX5	alr2954	chromosome	V	Alr2954 protein	NO_SP	0.045637		Cytoplasmic	2.87428	2.07134	1.44253	3.0061	-0.248496	-2.10243	1.60543	2.34856	-0.272112	0.787135	0.910879	-5.9843	0.0405392
57	P07120	alr0528	chromosome		C-phycocyanin beta subunit	NO_SP	0.206454	I II III IV VI	Unknown	1.12713	0.344481	0.970924	0.0116631	-0.244512	-2.07591	1.58689	0.613549	-0.271044	0.78795	0.910879	-5.98458	0.0405392
150	Q8YRA0	alr3548	chromosome	S	Alr3548 protein	SP	0.864943	II	Unknown	-1.2925	-1.5037	-1.28466	-1.99314	-0.240797	-2.05276	1.57116	-1.5185	-0.269789	0.788907	0.910879	-5.98491	0.0405392
145	Q8YUN6	all2303	chromosome	F	Dihydroorotase	NO_SP	0.129972		Cytoplasmic	1.5934	1.08259	0.400574	1.79664	-0.239385	-2.07609	1.59732	1.2183	-0.264594	0.792875	0.910879	-5.98626	0.0405392
322	Q8YW66	all1750	chromosome	R	All1750 protein	NO_SP	0.465527		Unknown	-2.55788	-3.21656	-3.02394	-3.22231	-0.235906	-2.04687	1.57506	-3.00517	-0.264454	0.792981	0.910879	-5.98629	0.0405392
318	P29987	alr0535	chromosome		Phycobilisome rod-core linker polypeptide CpcG2 (L-RC 28.5)	NO_SP	0.53243	II VI	CytoplasmicMembrane	-5.42243	-5.1814	-3.25297	-6.84867	0.251098	-1.68079	2.18298	-5.17637	0.263866	0.793431	0.910879	-5.98644	0.0405392
333	Q8YW57	all1759	chromosome	U	Signal recognition particle receptor FtsY (SRP receptor)	NO_SP	0.434027		Cytoplasmic	-3.5856	-4.87131	-4.36232	-4.55154	-0.228471	-2.05227	1.59532	-4.34269	-0.254318	0.800739	0.912651	-5.98883	0.0396952
334	Q8YUJ4	all2352	chromosome	R	WD-40 repeat protein	SP	0.855815	I IV	Periplasmic	-1.49898	-2.61613	-0.93144	-3.65425	-0.235288	-2.16738	1.6968	-2.1752	-0.247226	0.806178	0.912651	-5.99055	0.0396952
43	Q8YSB0	all3179	chromosome		All3179 protein	SP	0.937143	II	CytoplasmicMembrane	3.79174	4.58808	4.01211	3.92892	-0.219393	-2.03071	1.59192	4.08021	-0.245896	0.8072	0.912651	-5.99087	0.0396952
210	Q8YRA4	asr3544	chromosome		Asr3544 protein	NO_SP	0.075212		Unknown	-1.34971	-1.62644	-1.87379	-0.663053	0.21965	-1.60447	2.04377	-1.37825	0.244454	0.808307	0.912651	-5.99121	0.0396952
144	Q8YRW0	all3332	chromosome	S	All3332 protein	NO_SP	0.450936	II	Extracellular	0.0469112	0.580782	0.087087	0.105543	-0.217532	-2.02466	1.58959	0.205081	-0.244375	0.808368	0.912651	-5.99123	0.0396952
253	Q8YQF0	alr3883	chromosome	I	2-C-methyl-D-erythritol 2,4-cyclodiphosphate synthase (MECDP-synthase) (MECPP-synthase) (MECPS) (EC 4.6.1.12)	NO_SP	0.057667		Cytoplasmic	-0.783993	-0.853859	-1.80926	-0.260928	-0.21617	-2.04389	1.61155	-0.927011	-0.240108	0.811648	0.912651	-5.99223	0.0396952
299	Q8YLJ7	alr5301	chromosome	J	50S ribosomal protein L1	NO_SP	0.124817		Cytoplasmic	-4.82093	-4.80673	-3.52736	-5.67251	0.213898	-1.63183	2.05963	-4.70688	0.235267	0.815373	0.912651	-5.99334	0.0396952
177	Q8YKB7	alr7384	pCC7120alpha		Alr7384 protein	SP	0.111809	I II III IV VI	Unknown	3.30458	2.48304	3.89256	1.45661	-0.219225	-2.11638	1.67793	2.7842	-0.23459	0.815894	0.912651	-5.9935	0.0396952
304	P58573	all0329	chromosome			NO_SP	0.884457	I III IV VI	CytoplasmicMembrane	-3.025	-4.10437	-3.07298	-4.45686	-0.200236	-2.05824	1.65777	-3.66481	-0.218784	0.828089	0.922366	-5.99697	0.0350965
223	Q8YXA2	alr1313	chromosome	C E	3-isopropylmalate dehydrogenase (EC 1.1.1.85) (3-IPM-DH) (Beta-IPM dehydrogenase) (IMDH)	NO_SP	0.064678		Cytoplasmic	-1.25001	-1.67764	-3.66015	1.16644	0.216972	-1.81998	2.25392	-1.35534	0.216245	0.830053	0.922366	-5.9975	0.0350965
22	Q8YLC2	all7013	pCC7120alpha		All7013 protein	NO_SP	0.849978	I III IV VI	Unknown	7.23017	6.91771	7.49693	7.03085	0.189949	-1.61987	1.99977	7.16892	0.213071	0.832508	0.922366	-5.99816	0.0350965
337	Q8YRR6	alr3377	chromosome		Alr3377 protein	SP	0.398985	I II IV VI	CytoplasmicMembrane	-4.39322	-3.05943	-3.46457	-4.35984	-0.18588	-2.03429	1.66253	-3.81926	-0.204153	0.839417	0.926575	-5.99996	0.0331195
214	Q8YS00	all3292	chromosome		All3292 protein	SP	0.916024	I II IV VI	Extracellular	0.0361907	0.34612	0.000810703	0.0234387	-0.179031	-1.98441	1.62635	0.10164	-0.201316	0.841617	0.926575	-6.00052	0.0331195
111	Q8YRD8	alr3510	chromosome	F	Phosphoribosylamine--glycine ligase (EC 6.3.4.13) (GARS) (Glycinamide ribonucleotide synthetase) (Phosphoribosylglycinamide synthetase)	NO_SP	0.217549		Cytoplasmic	-0.820473	-0.155506	-0.741981	-0.585896	-0.175949	-1.98638	1.63448	-0.575964	-0.1973	0.844734	0.927082	-6.00129	0.0328816
293	Q8YRK1	alr3445	chromosome		Alr3445 protein	NO_SP	0.767359	II	Unknown	-0.675071	-0.960199	0.19792	-2.17904	-0.172923	-2.03978	1.69393	-0.904096	-0.188046	0.851927	0.932045	-6.00302	0.0305629
125	Q8YSJ5	alr3090	chromosome	P	Alr3090 protein	NO_SP	0.126733	VI	Cytoplasmic	-0.192487	0.409558	0.798834	-0.254652	0.163556	-1.66525	1.99236	0.190313	0.18156	0.856976	0.932227	-6.00418	0.0304782
170	Q8Z082	all0216	chromosome			NO_SP	0.06131	III IV VI	Unknown	-5.70055	-4.66779	-4.93995	-5.7555	-0.163556	-1.99833	1.67121	-5.26595	-0.18097	0.857435	0.932227	-6.00428	0.0304782
296	Q8YXH2	alr1241	chromosome	H	Flavin prenyltransferase UbiX (EC 2.5.1.129)	NO_SP	0.070199		Cytoplasmic	-2.86572	-3.02912	-2.86251	-2.72719	0.152571	-1.65262	1.95776	-2.87114	0.171581	0.864755	0.937266	-6.00588	0.0281374
194	P0A4L1	alr0052	chromosome	O	Thioredoxin 1 (Trx-1) (Thioredoxin-M)	NO_SP	0.944067		Cytoplasmic	-3.04564	-3.59293	-2.02626	-4.31938	0.146462	-1.72888	2.0218	-3.24605	0.15855	0.874935	0.943194	-6.00797	0.0253988
265	Q8YTZ2	all2571	chromosome	S	All2571 protein	LIPO	0.918915	IV	Unknown	-2.76741	-2.51333	-1.89085	-3.67574	-0.142921	-1.98422	1.69837	-2.71183	-0.157578	0.875695	0.943194	-6.00811	0.0253988
122	Q8YV73	all2108	chromosome	S	All2108 protein	NO_SP	0.133436		Unknown	1.04004	1.74531	0.742132	1.76506	-0.13908	-1.97006	1.6919	1.32313	-0.154206	0.878333	0.943194	-6.00862	0.0253988
222	Q8YLE1	alr5361	chromosome	T	Alr5361 protein	TATLIPO	0.324679	II	Unknown	-0.27535	-0.236622	0.145112	-0.407718	0.124683	-1.68284	1.93221	-0.193645	0.140038	0.889433	0.952184	-6.01064	0.0212789
11	Q8YVM4	all1951	chromosome	E	Substrate-binding protein of ABC transporter	TATLIPO	0.933908		Cytoplasmic	5.54347	5.94818	5.83151	5.90037	0.120114	-1.68629	1.92652	5.80588	0.13499	0.893393	0.953499	-6.01131	0.0206797
50	P00879	alr1524	chromosome	G	Ribulose bisphosphate carboxylase large chain (RuBisCO large subunit) (EC 4.1.1.39)	NO_SP	0.105125		Cytoplasmic	0.334822	0.449296	0.973638	0.0324427	0.110982	-1.70338	1.92534	0.44755	0.12418	0.901884	0.956286	-6.01267	0.0194124
37	Q8YM43	all5097	chromosome		All5097 protein	SP	0.937892		Periplasmic	6.49741	6.85907	6.25216	6.89449	-0.104917	-1.91833	1.70849	6.62578	-0.117455	0.907171	0.956286	-6.01346	0.0194124
203	Q8YPU2	asl4098	chromosome		Asl4098 protein	NO_SP	0.457326	III VI	Unknown	2.05885	1.46547	1.9596	1.76505	0.100167	-1.70978	1.91012	1.81224	0.112352	0.911187	0.956286	-6.01403	0.0194124
20	Q8Z0M1	all0070	chromosome	P	Superoxide dismutase (EC 1.15.1.1)	LIPO	0.872473		Periplasmic	7.78254	8.0227	7.79519	7.81415	-0.0979475	-1.90294	1.70705	7.85365	-0.110164	0.912909	0.956286	-6.01426	0.0194124
185	Q8YNL7	asl4547	chromosome		UPF0367 protein asl4547	NO_SP	0.076497		Unknown	-3.49795	-5.14538	-4.42744	-4.40957	-0.0968413	-1.92593	1.73225	-4.37008	-0.107485	0.915018	0.956286	-6.01454	0.0194124
245	Q8YUJ9	all2347	chromosome	H	1,4-dihydroxy-2-naphthoyl-CoA synthase (DHNA-CoA synthase) (EC 4.1.3.36)	NO_SP	0.079034		Cytoplasmic	-1.61252	-1.68649	-1.68374	-1.43622	0.0895225	-1.7158	1.89484	-1.60474	0.10067	0.920387	0.956286	-6.01523	0.0194124
142	Q8YNL6	asr4549	chromosome	H	Putative pterin-4-alpha-carbinolamine dehydratase (PHS) (EC 4.2.1.96) (4-alpha-hydroxy-tetrahydropterin dehydratase) (Pterin carbinolamine dehydratase) (PCD)	NO_SP	0.800393		Cytoplasmic	1.87306	2.18953	0.481181	3.77091	0.0947506	-1.82271	2.01221	2.07867	0.100318	0.920665	0.956286	-6.01527	0.0194124
345	Q8YWL3	asr1592	chromosome	J	30S ribosomal protein S20	NO_SP	0.688279		Cytoplasmic	-1.80683	-1.77248	-1.26738	-2.14709	0.0824172	-1.72945	1.89429	-1.74844	0.0923448	0.926951	0.959958	-6.01601	0.0177478
19	Q8YPR1	all4131	chromosome	G	Phosphoglycerate kinase (EC 2.7.2.3)	NO_SP	0.110822		Cytoplasmic	4.12837	4.35432	3.8971	4.43043	-0.0775786	-1.88713	1.73198	4.20255	-0.0870346	0.93114	0.961443	-6.01647	0.0170762
44	Q8YV64	alr2117	chromosome		Alr2117 protein	SP	0.79003	I	OuterMembrane	3.03513	3.29773	4.59013	1.58674	-0.07799	-1.97562	1.81964	3.12743	-0.0834352	0.933981	0.961532	-6.01677	0.0170362
86	Q8YPJ8	all4196	chromosome	F	Adenylate kinase 1 (AK 1) (EC 2.7.4.3) (ATP-AMP transphosphorylase 1) (ATP:AMP phosphotransferase 1) (Adenylate monophosphate kinase 1)	NO_SP	0.071284		Cytoplasmic	1.00324	1.29721	0.719638	1.67799	0.0485879	-1.76981	1.86699	1.17452	0.054245	0.957048	0.982339	-6.01872	0.00773878
169	Q8YWR7	alr1537	chromosome	R	Alr1537 protein	NO_SP	0.122955		Cytoplasmic	-2.10794	-3.42062	-2.83973	-2.59756	0.0456373	-1.7803	1.87158	-2.74146	0.0507405	0.959821	0.982339	-6.01889	0.00773878
201	Q8YU75	alr2479	chromosome	M	Transcriptional regulator	NO_SP	0.801653	II	CytoplasmicMembrane	-0.7456	-0.0499508	-0.768761	-0.10838	-0.0407949	-1.8616	1.78001	-0.418173	-0.0454845	0.96398	0.98371	-6.01914	0.00713281
256	Q8YSN1	asr3053	chromosome		Asr3053 protein	NO_SP	0.902638	I III IV VI	Unknown	0.386171	0.0232314	0.542639	-0.0627636	0.0352365	-1.77754	1.84802	0.222319	0.0394611	0.968747	0.984038	-6.01939	0.00698814
1	Q44292	alr0608	chromosome	P	Nitrate/nitrite binding protein NrtA	TATLIPO	0.91529		CytoplasmicMembrane	8.18275	8.53358	7.84815	8.80014	-0.0340173	-1.85357	1.78553	8.34116	-0.0379541	0.96994	0.984038	-6.01944	0.00698814
289	Q8YZA0	all0579	chromosome	J		NO_SP	0.093185		Cytoplasmic	-2.06515	-3.50748	-1.6513	-3.89076	0.0152891	-1.90681	1.93739	-2.77867	0.0161483	0.987208	0.996426	-6.02002	0.00155474
69	Q8YNW3	alr4448	chromosome	G	Beta-xylanase (EC 3.2.1.8)	TAT	0.250279	II IV	Unknown	1.0325	1.36856	2.33069	0.0462942	-0.0120396	-1.87699	1.85291	1.19451	-0.0131059	0.989618	0.996426	-6.02006	0.00155474
146	Q8YT76	asl2850	chromosome		Asl2850 protein	NO_SP	0.605666		Unknown	2.24474	2.41061	1.23359	3.43817	0.00820297	-1.84589	1.8623	2.33178	0.00898176	0.992885	0.996426	-6.0201	0.00155474
160	Q8YW78	all1738	chromosome	O	Carboxyl-terminal protease	SP	0.73056	II	CytoplasmicMembrane	0.538861	1.58574	0.286374	1.82647	-0.00587902	-1.86932	1.85756	1.05936	-0.0064049	0.994926	0.996426	-6.02012	0.00155474
342	Q8YMC1	all5013	chromosome		All5013 protein	NO_SP	0.154376		Cytoplasmic	-2.6701	-2.20843	-2.31622	-2.57035	-0.0040195	-1.813	1.80496	-2.44128	-0.00451086	0.996426	0.996426	-6.02013	0.00155474
