# Supplementary material for: An ancient bacterial zinc acquisition system identified from a cyanobacterial exoproteome
Source: PLoS Biol. 2024 Mar 11;22(3):e3002546. doi: 10.1371/journal.pbio.3002546 (PMC10957091; doi:10.1371/journal.pbio.3002546)
Supplement: S1 Data — (XLSX) [file pbio.3002546.s017.xlsx]

## Sheet: Fig 1A
Numerical values for Fig. 1A. Proteins identified by SWATH were analyzed for subcellular localization or secretion with the software indicated in row 2. Proteins were considered “peripheral” when meeting one of the following criteria: (i) obtaining a SecretomeP value 2.0 ≥ 0.5; (ii) being predicted to be secreted by Bastion X; (iii) being predicted by PSORTb 3.0 to be located in the cytoplasmic m…
UniProt accesions	Locus tag	SecretomeP 2.0 score	BastionX	PSORTb 3.0	SignalP-6.0
Q8YZV4	all0351	0.468976	I II	Unknown	NO_SP	98
Q8YN30	alr4740	0.913562	I II III IV VI	Unknown	NO_SP
P35796	alr0524	0.933657	I II III IV VI	Unknown	NO_SP
Q8Z036	alr0267	0.943596	I II III IV VI	CytoplasmicMembrane	NO_SP						Subcellular localization
Q8YRX8	all3314	0.728315	I II III IV VI	Unknown	NO_SP						Unknown	Cytoplasmic	Peripheral
P07121	alr0529	0.618166	I II III IV VI	Unknown	NO_SP				Signal peptide type	No SP	20	98	98
Q8YKY7	all7151	0.596231	I II III IV VI	Unknown	NO_SP					TAT/SPII	0	0	3
P35797	alr0523	0.155356	I II III IV VI	Unknown	NO_SP					TAT	0	0	7
Q8YMF5	alr4979	0.105747	I II III IV VI	Cytoplasmic	NO_SP					Lipo (Sec/SPII)	0	0	22
P07120	alr0528	0.206454	I II III IV VI	Unknown	NO_SP					Sec/SPI	0	0	99
Q8YQN4	all3786	0.404321	I III	Unknown	NO_SP
Q8YYP0	alr0806	0.43922	I III IV VI	Cytoplasmic	NO_SP
P58573	all0329	0.884457	I III IV VI	CytoplasmicMembrane	NO_SP
Q8YLC2	all7013	0.849978	I III IV VI	Unknown	NO_SP
Q8YSN1	asr3053	0.902638	I III IV VI	Unknown	NO_SP
P80555	alr0021	0.154565	I III VI	Unknown	NO_SP
Q8YRC8	all3520	0.904998	I III VI	Unknown	NO_SP
Q8YQ11	alr4029	0.857976	II	Unknown	NO_SP
Q8YV65	all2116	0.281585	II	Unknown	NO_SP
Q8YT00	alr2927	0.867623	II	Unknown	NO_SP
Q8YKN2	alr7261	0.889733	II	Extracellular	NO_SP
P07123	alr0530	0.721417	II	CytoplasmicMembrane	NO_SP
Q8YU26	alr2535	0.832449	II	Unknown	NO_SP
Q8YU75	alr2479	0.801653	II	CytoplasmicMembrane	NO_SP
Q8YRK1	alr3445	0.767359	II	Unknown	NO_SP
Q8YS16	alr3276	0.927372	II IV	OuterMembrane	NO_SP
Q7A260	alr7361	0.63467	II III IV VI	Cytoplasmic	NO_SP
Q8YXR8	alr1143	0.078289	II III IV VI	Cytoplasmic	NO_SP
Q8YX37	all1380	0.215264	II III IV VI	Unknown	NO_SP
P80557	alr0022	0.227774	II III VI	Unknown	NO_SP
P29987	alr0535	0.53243	II VI	CytoplasmicMembrane	NO_SP
Q8YSZ1	alr2938	0.929189	III	Periplasmic	NO_SP
Q8YVB8	alr2060	0.929874	II IV	Unknown	NO_SP
Q8YKQ0	alr7243	0.792018	II IV VI	Unknown	NO_SP
Q8YVL7	all1958	0.231964	II IV VI	Cytoplasmic	NO_SP
Q8YMZ1	alr4783	0.620596	III IV VI	CytoplasmicMembrane	NO_SP
Q8YL98	asr7037	0.144117	III	Unknown	NO_SP
Q8YYZ0	alr0702	0.947393		Periplasmic	NO_SP
Q8YVL8	alr1957	0.054718	III IV	Cytoplasmic	NO_SP
Q8YN10	all4763	0.948478	III IV	Unknown	NO_SP
Q8YP25	all4377	0.924863	III IV	Cytoplasmic	NO_SP
Q8YNS9	asl4482	0.074831	III IV	Unknown	NO_SP
Q8YMB6	all5018	0.238863	III IV	Cytoplasmic	NO_SP
Q8YLF9	all5339	0.095379	III IV VI	Cytoplasmic	NO_SP
Q8YKN1	all7262	0.102144	III IV VI	Cytoplasmic	NO_SP
Q8YSC1	asr3168	0.087191	III IV VI	Unknown	NO_SP
Q8YUR6	alr2269	0.944321		OuterMembrane	NO_SP
Q8YMC3	all5011	0.759119	III IV VI	Unknown	NO_SP
P06514	alr1526	0.088616	III IV VI	Unknown	NO_SP
Q8Z0K2	all0089	0.942468		Periplasmic	NO_SP
Q8YZM0	all0437	0.058882	III IV VI	Cytoplasmic	NO_SP
Q8YRZ5	alr3297	0.905774	III IV VI	Unknown	NO_SP
Q8YKF2	alr7346	0.707458	III IV VI	Unknown	NO_SP
Q8ZSK8	alr7502	0.187146	III IV VI	Cytoplasmic	NO_SP
Q8Z082	all0216	0.06131	III IV VI	Unknown	NO_SP
Q8YPU2	asl4098	0.457326	III VI	Unknown	NO_SP
P58575	asr4319	0.575573		CytoplasmicMembrane	NO_SP
Q8YRW8	all3324	0.496287	VI	Unknown	NO_SP
Q8YSJ5	alr3090	0.126733	VI	Cytoplasmic	NO_SP
Q8YLM4	all5274	0.89299		CytoplasmicMembrane	NO_SP
P05514	asr3935	0.931734		Cytoplasmic	NO_SP
Q8YPA4	all4295	0.906617		CytoplasmicMembrane	NO_SP
P58558	all4121	0.911031		CytoplasmicMembrane	NO_SP
Q8YPI8	asl4206	0.558299		Cytoplasmic	NO_SP
Q8YQJ1	alr3832	0.610751		Cytoplasmic	NO_SP
Q8YMW1	all4813	0.947189		Periplasmic	NO_SP
Q8YU55	all2500	0.586259		CytoplasmicMembrane	NO_SP
Q8YYL4	alr0834	0.884078		OuterMembrane	NO_SP
P46017	alr1603	0.81058		Cytoplasmic	NO_SP
Q8YUH1	all2375	0.941922		Unknown	NO_SP
Q8YVQ5	all1919	0.929569		Periplasmic	NO_SP
Q8YPK7	all4187	0.826439		Cytoplasmic	NO_SP
Q8YVN5	all1939	0.72775		Unknown	NO_SP
Q06881	all5057	0.613152		Unknown	NO_SP
Q8YXS7	asr1134	0.934184		Unknown	NO_SP
Q44555	alr4683	0.909767		Unknown	NO_SP
Q9WX37	all2777	0.887103		Unknown	NO_SP
Q8YNS2	alr4489	0.819886		Unknown	NO_SP
Q9WX39	alr2311	0.741272		Unknown	NO_SP
Q8YZE7	all0513	0.870502		Unknown	NO_SP
Q8YX64	all1351	0.745295		Unknown	NO_SP
Q8YM81	alr5055	0.922191		Unknown	NO_SP
Q8YQZ9	alr3661	0.935365		Cytoplasmic	NO_SP
Q8Z0N1	asl0060	0.94032		Unknown	NO_SP
Q8YR22	all3635	0.949354		Unknown	NO_SP
P0A4L1	alr0052	0.944067		Cytoplasmic	NO_SP
Q8YNL6	asr4549	0.800393		Cytoplasmic	NO_SP
Q8YWL3	asr1592	0.688279		Cytoplasmic	NO_SP
Q8YT76	asl2850	0.605666		Unknown	NO_SP
Q8YRW0	all3332	0.450936	II	Extracellular	NO_SP
Q8YQ12	alr4028	0.386773	II IV	OuterMembrane	NO_SP
Q8YYP5	all0801	0.058581	III IV VI	CytoplasmicMembrane	NO_SP
Q8YYJ5	all0853	0.10059	IV	CytoplasmicMembrane	NO_SP
Q9L422	all2319	0.068467		CytoplasmicMembrane	NO_SP
Q8YW55	all1761	0.237131		CytoplasmicMembrane	NO_SP
Q8YXN4	all1178	0.152078		CytoplasmicMembrane	NO_SP
Q8YU28	all2533	0.494328		Periplasmic	NO_SP
Q8YXB6	alr1299	0.063639		CytoplasmicMembrane	NO_SP
Q44292	alr0608	0.91529		CytoplasmicMembrane	TATLIPO	3
Q8YLE1	alr5361	0.324679	II	Unknown	TATLIPO
Q8YVM4	all1951	0.933908		Cytoplasmic	TATLIPO
Q8YK39	all8079	0.937561	I II VI	OuterMembrane	TAT	7
Q8YYS9	all0767	0.505199		CytoplasmicMembrane	TAT
Q8YKW9	alr7169	0.124082	II IV	Cytoplasmic	TAT
Q8YNW3	alr4448	0.250279	II IV	Unknown	TAT
Q8Z035	all0268	0.825971		Unknown	TAT
Q8YRV9	all3333	0.413776		CytoplasmicMembrane	TAT
Q8YX53	alr1362	0.474736		Unknown	TAT
Q8Z0E1	all0157	0.957706	I II III IV VI	Unknown	LIPO	22
P13907	all3854	0.731852	I II III IV VI	Unknown	LIPO
Q8YRA7	all3541	0.941575	I II IV VI	Unknown	LIPO
Q8YX73	all1342	0.949685	II	OuterMembrane	LIPO
P38446	all7362	0.938907	II	Extracellular	LIPO
Q8YUX9	alr2202	0.942843	II	Unknown	LIPO
Q8YNM5	all4539	0.943984	II	Unknown	LIPO
Q8Z0F7	alr0140	0.949782	II	Periplasmic	LIPO
Q8YVY4	alr1834	0.951343	II	Periplasmic	LIPO
Q8YWS0	alr1534	0.928718	II	Unknown	LIPO
Q8YXR7	alr1144	0.935276	IV	Unknown	LIPO
Q8YTZ2	all2571	0.918915	IV	Unknown	LIPO
Q8YYL5	all0833	0.94808		Periplasmic	LIPO
Q8ZSA0	all7611	0.902499		Unknown	LIPO
Q8ZS79	all7633	0.954137		Periplasmic	LIPO
Q8YWT0	alr1520	0.946295		Unknown	LIPO
Q8YNJ0	all4575	0.937733		Periplasmic	LIPO
Q8YZY2	all0322	0.733558		Periplasmic	LIPO
Q8YK29	all8089	0.942408		Periplasmic	LIPO
Q8YY25	all1027	0.949482		CytoplasmicMembrane	LIPO
Q8YVH0	all2008	0.920758		Periplasmic	LIPO
Q8Z0M1	all0070	0.872473		Periplasmic	LIPO
Q8YVZ7	alr1819	0.952688	I	CytoplasmicMembrane	SP	99
Q8YVR8	alr1906	0.934942	I	CytoplasmicMembrane	SP
Q8YXV8	all1101	0.870206	I	OuterMembrane	SP
Q8YZR0	alr0397	0.903739	I	OuterMembrane	SP
Q8YQ14	all4026	0.893048	I	OuterMembrane	SP
Q8YV64	alr2117	0.79003	I	OuterMembrane	SP
Q8YS49	alr3242	0.847872	I II	OuterMembrane	SP
Q8YM87	alr5049	0.902169	I II	CytoplasmicMembrane	SP
Q8YVC7	alr2051	0.428257	I	Unknown	SP
Q8Z028	all0275	0.784617	I II	Extracellular	SP
Q8YRY2	all3310	0.912323	I II IV	OuterMembrane	SP
Q8YRD3	all3515	0.925735	I II IV VI	OuterMembrane	SP
Q8YQB7	all3916	0.928417	I	Unknown	SP
Q8YQK5	alr3818	0.912209	I II IV VI	CytoplasmicMembrane	SP
Q8YS04	all3288	0.921711	I II IV VI	Extracellular	SP
Q8YS00	all3292	0.916024	I II IV VI	Extracellular	SP
Q8YL17	all7121	0.929942	I II VI	Extracellular	SP
Q8YYT5	alr0761	0.663861	I II	Unknown	SP
Q8YP34	all4367	0.935751	I II	Unknown	SP
Q8YQU6	alr3720	0.861842	I II	Unknown	SP
Q8YR42	alr3608	0.94732	I II	Unknown	SP
Q8YNI7	all4578	0.624885	I III IV	Extracellular	SP
Q8YUJ4	all2352	0.855815	I IV	Periplasmic	SP
Q8YXG0	all1253	0.959212	I II	Unknown	SP
Q8YUM6	all2314	0.870744	I II III IV VI	Unknown	SP
Q8YZI6	alr0474	0.705815	I II III IV VI	Unknown	SP
Q8YZ12	all0675	0.072453	I II III IV VI	Unknown	SP
Q8YQA1	alr3932	0.584879	I II III IV VI	Unknown	SP
P58574	all0459	0.939938	I II III IV VI	Unknown	SP
Q8YKB7	alr7384	0.111809	I II III IV VI	Unknown	SP
Q8YKF3	alr7345	0.880683	II	CytoplasmicMembrane	SP
Q8YQV1	alr3715	0.894032	I II IV	Unknown	SP
Q8YUI8	all2358	0.785687	II	Periplasmic	SP
Q8YYD9	all0911	0.840105	II	Periplasmic	SP
Q8YMP0	alr4893	0.933084	II	OuterMembrane	SP
Q8YSY2	alr2947	0.83521	I II IV VI	Unknown	SP
P46444	all0258	0.929533	II	Periplasmic	SP
Q8YVY3	all1835	0.912499	II	CytoplasmicMembrane	SP
Q8YSB0	all3179	0.937143	II	CytoplasmicMembrane	SP
Q8YW78	all1738	0.73056	II	CytoplasmicMembrane	SP
Q8YUI7	alr2359	0.763259	I IV	Unknown	SP
Q8YP57	all4343	0.93269		CytoplasmicMembrane	SP
Q8YNL5	alr4550	0.915397		OuterMembrane	SP
Q8YP14	all4388	0.912242		OuterMembrane	SP
Q8YT39	alr2887	0.955646		OuterMembrane	SP
Q8YW33	all1783	0.841701	II	Unknown	SP
Q8YQB6	alr3917	0.83056	II	Unknown	SP
Q8YNR3	all4499	0.891548		OuterMembrane	SP
Q8YNP1	all4523	0.867468	II	Unknown	SP
Q8ZS97	all7614	0.944373		OuterMembrane	SP
Q9L871	alr0093	0.928129		OuterMembrane	SP
Q8YRN3	alr3411	0.091301	II	Unknown	SP
Q8YWK8	alr1605	0.508506	II	Unknown	SP
Q8YKI8	all7309	0.74605	II	Unknown	SP
Q8YMR4	all4869	0.713479	II	Unknown	SP
Q8YMD5	all4999	0.933349	II	Unknown	SP
Q8YWQ6	alr1548	0.701967	II	Unknown	SP
Q8Z0I2	alr0114	0.948419	II	Unknown	SP
Q8YT18	all2909	0.597837	II	Unknown	SP
Q8YQ02	all4038	0.65197	II	Unknown	SP
Q8YQ51	all3984	0.445673	II	Unknown	SP
Q8YTI1	all2736	0.945408	II	Unknown	SP
Q8YN29	alr4741	0.656772		OuterMembrane	SP
Q8YZH0	alr0490	0.881718	II	Unknown	SP
Q8YUM7	alr2313	0.918476	II	Unknown	SP
P0A3X7	alr4251	0.829846		Periplasmic	SP
Q8YQM3	all3797	0.942438	II	Unknown	SP
Q8YZA2	alr0577	0.915448		Periplasmic	SP
Q8YRA0	alr3548	0.864943	II	Unknown	SP
Q8YM43	all5097	0.937892		Periplasmic	SP
Q8YUC6	alr2426	0.102588	II III IV	Cytoplasmic	SP
Q8YKH2	alr7326	0.714268	II III IV VI	Unknown	SP
Q8YKV4	all7187	0.122254	II III IV VI	Unknown	SP
Q8Z0S3	all0002	0.834766	II III IV VI	Unknown	SP
Q8ZSB4	all7597	0.931342	II IV	Unknown	SP
Q8ZSA4	all7607	0.086106	II IV	Unknown	SP
Q8YKR0	alr7233	0.657396	II IV	Unknown	SP
Q8YXL9	all1193	0.11097	II IV	Unknown	SP
Q8ZSB3	all7598	0.838921	II IV	Unknown	SP
Q8YQJ7	all3826	0.868834	II IV	Unknown	SP
Q8YR43	alr3607	0.648528	II IV	Unknown	SP
Q8YZU6	alr0359	0.925846	II IV	Unknown	SP
Q8YRA9	alr3539	0.93683	II IV	Unknown	SP
Q8YZQ2	all0405	0.934094	II IV VI	Unknown	SP
Q8YW02	all1814	0.735394	II IV VI	Unknown	SP
Q8YX47	alr1370	0.929596	II VI	Unknown	SP
Q8Z0J9	alr0092	0.928312		Unknown	SP
Q8YRU8	alr3345	0.949638		Unknown	SP
Q8YX55	alr1360	0.927088		Unknown	SP
Q8YPX3	alr4067	0.627203		Unknown	SP
Q8YNC9	alr4637	0.634409		Unknown	SP
Q8YRR6	alr3377	0.398985	I II IV VI	CytoplasmicMembrane	SP
Q8YVC8	all2050	0.406582	II	CytoplasmicMembrane	SP
Q8YPR2	all4130	0.115343	II	Periplasmic	SP
Q8Z044	all0259	0.188721	II	CytoplasmicMembrane	SP
Q8YXJ7	alr1216	0.352384	II IV	CytoplasmicMembrane	SP
Q8YVN4	all1940	0.360716		Unknown	SP
Q8Z0B2	all0186	0.137222		Unknown	SP
Q8YZG5	all0495	0.369655		Unknown	SP
Q7A2F4	all1691	0.045079		Cytoplasmic	NO_SP	98
Q8YP64	all4336	0.160537		Cytoplasmic	NO_SP
Q8YZL6	all0441	0.078619		Cytoplasmic	NO_SP
P58553	asr3342	0.417172		Cytoplasmic	NO_SP
Q8YMS6	alr4853	0.090521		Cytoplasmic	NO_SP
Q8YN45	all4725	0.095336		Cytoplasmic	NO_SP
Q8YVA1	all2080	0.073809		Cytoplasmic	NO_SP
Q8YVW0	all1863	0.089376		Cytoplasmic	NO_SP
Q8YP61	all4339	0.424462		Cytoplasmic	NO_SP
Q8YYR3	all0783	0.11392		Cytoplasmic	NO_SP
Q8YNZ3	alr4416	0.217203		Cytoplasmic	NO_SP
Q8YP63	all4337	0.053577		Cytoplasmic	NO_SP
Q8Z0G0	all0136	0.050363		Cytoplasmic	NO_SP
Q8YUB4	all2438	0.082746		Cytoplasmic	NO_SP
Q44528	all0875	0.091229		Cytoplasmic	NO_SP
Q8YPK1	all4193	0.437787		Cytoplasmic	NO_SP
Q8YRJ2	alr3454	0.083585		Cytoplasmic	NO_SP
Q8YKI5	alr7312	0.067666		Cytoplasmic	NO_SP
P00964	alr2328	0.329404		Cytoplasmic	NO_SP
Q8YPP7	all4145	0.077371		Cytoplasmic	NO_SP
Q8YMA7	alr5027	0.076592		Cytoplasmic	NO_SP
Q8YSY1	alr2948	0.063086		Cytoplasmic	NO_SP
Q8YPY6	alr4054	0.112681		Cytoplasmic	NO_SP
Q8YNF8	all4608	0.071796		Cytoplasmic	NO_SP
Q8YYI6	all0862	0.073195		Cytoplasmic	NO_SP
Q8YQG8	alr3863	0.129672		Cytoplasmic	NO_SP
Q8YMN5	alr4898	0.078343		Cytoplasmic	NO_SP
Q8YYH0	alr0880	0.142604		Cytoplasmic	NO_SP
Q8YV76	all2105	0.441187		Cytoplasmic	NO_SP
Q8YSJ2	all3093	0.15666		Cytoplasmic	NO_SP
Q8YMY2	all4792	0.063923		Cytoplasmic	NO_SP
Q8YRV4	alr3338	0.068998		Cytoplasmic	NO_SP
P0A3C7	all4148	0.472868		Cytoplasmic	NO_SP
Q8YY12	alr1041	0.060491		Cytoplasmic	NO_SP
Q8YM38	alr5103	0.35126		Cytoplasmic	NO_SP
Q8YUM5	all2315	0.077476		Cytoplasmic	NO_SP
Q8YUA5	alr2447	0.150094		Cytoplasmic	NO_SP
Q8YU40	all2521	0.061544		Cytoplasmic	NO_SP
Q8Z080	all0218	0.102519		Cytoplasmic	NO_SP
Q8YRP2	alr3402	0.042472		Cytoplasmic	NO_SP
Q8YVV9	all1864	0.170068		Cytoplasmic	NO_SP
Q8YRB6	all3532	0.160767		Cytoplasmic	NO_SP
Q8YMX2	all4802	0.159334		Cytoplasmic	NO_SP
Q8YUB6	all2436	0.08168		Cytoplasmic	NO_SP
Q8YR00	all3660	0.077		Cytoplasmic	NO_SP
Q8YW92	all1723	0.060106		Cytoplasmic	NO_SP
Q8Z0N9	alr0051	0.065472		Cytoplasmic	NO_SP
Q8YMU6	alr4831	0.102663		Cytoplasmic	NO_SP
Q8YZX0	alr0335	0.063436		Cytoplasmic	NO_SP
Q8YRB0	all3538	0.056411		Cytoplasmic	NO_SP
Q8YNC1	alr4646	0.182016		Cytoplasmic	NO_SP
Q8YNU7	all4464	0.08182		Cytoplasmic	NO_SP
Q8YPF9	alr4235	0.075219		Cytoplasmic	NO_SP
P58561	all2563	0.066098		Cytoplasmic	NO_SP
P58703	all1291	0.041839		Cytoplasmic	NO_SP
Q8YYR4	alr0782	0.087238		Cytoplasmic	NO_SP
Q8YUH9	all2367	0.138695		Cytoplasmic	NO_SP
Q8YNC5	alr4641	0.275056		Cytoplasmic	NO_SP
Q8YY48	alr1004	0.093085		Cytoplasmic	NO_SP
Q8YXN9	all1173	0.11759		Cytoplasmic	NO_SP
Q8YQG0	alr3871	0.167385		Cytoplasmic	NO_SP
Q8YW74	alr1742	0.434497		Cytoplasmic	NO_SP
Q8YXX9	alr1077	0.257565		Cytoplasmic	NO_SP
P48638	all4968	0.055281		Cytoplasmic	NO_SP
Q8YRV3	alr3339	0.196146		Cytoplasmic	NO_SP
Q8YWY2	alr1460	0.088276		Cytoplasmic	NO_SP
Q8YS86	all3205	0.071674		Cytoplasmic	NO_SP
Q8Z064	alr0237	0.113894		Cytoplasmic	NO_SP
Q8YYA5	alr0946	0.295717		Cytoplasmic	NO_SP
Q8YN25	alr4745	0.052801		Cytoplasmic	NO_SP
Q8YQZ8	alr3662	0.065344		Cytoplasmic	NO_SP
Q8YR79	all3569	0.05185		Cytoplasmic	NO_SP
Q8YVS8	alr1896	0.064054		Cytoplasmic	NO_SP
Q8YVL5	alr1960	0.072101		Cytoplasmic	NO_SP
Q8YTE6	alr2771	0.104352		Cytoplasmic	NO_SP
Q8YQM9	all3791	0.074229		Cytoplasmic	NO_SP
Q8YX67	alr1348	0.372987		Cytoplasmic	NO_SP
Q8YYI0	all0868	0.089562		Cytoplasmic	NO_SP
Q8YUQ8	all2277	0.10301		Cytoplasmic	NO_SP
Q8YP22	alr4380	0.071991		Cytoplasmic	NO_SP
P80562	all3570	0.087236		Cytoplasmic	NO_SP
Q8YNL3	alr4552	0.076031		Cytoplasmic	NO_SP
Q8YMM6	alr4907	0.082942		Cytoplasmic	NO_SP
Q8YSX5	alr2954	0.045637		Cytoplasmic	NO_SP
Q8YUN6	all2303	0.129972		Cytoplasmic	NO_SP
Q8YW57	all1759	0.434027		Cytoplasmic	NO_SP
Q8YQF0	alr3883	0.057667		Cytoplasmic	NO_SP
Q8YLJ7	alr5301	0.124817		Cytoplasmic	NO_SP
Q8YXA2	alr1313	0.064678		Cytoplasmic	NO_SP
Q8YRD8	alr3510	0.217549		Cytoplasmic	NO_SP
Q8YXH2	alr1241	0.070199		Cytoplasmic	NO_SP
P00879	alr1524	0.105125		Cytoplasmic	NO_SP
Q8YUJ9	all2347	0.079034		Cytoplasmic	NO_SP
Q8YPR1	all4131	0.110822		Cytoplasmic	NO_SP
Q8YPJ8	all4196	0.071284		Cytoplasmic	NO_SP
Q8YWR7	alr1537	0.122955		Cytoplasmic	NO_SP
Q8YZA0	all0579	0.093185		Cytoplasmic	NO_SP
Q8YMC1	all5013	0.154376		Cytoplasmic	NO_SP
P48991	all4021	0.082244		Unknown	NO_SP	20
Q8YMH4	asr4959	0.04309		Unknown	NO_SP
Q8YPR0	alr4132	0.092732		Unknown	NO_SP
P12407	all0007	0.130125		Unknown	NO_SP
Q8YKX5	alr7163	0.09264		Unknown	NO_SP
Q8YRD6	alr3512	0.052195		Unknown	NO_SP
Q8YSX2	alr2957	0.085128		Unknown	NO_SP
Q8YRW7	all3325	0.374436		Unknown	NO_SP
Q8YPW2	all4078	0.47594		Unknown	NO_SP
Q8YR70	all3580	0.08922		Unknown	NO_SP
Q8YY63	alr0989	0.091965		Unknown	NO_SP
Q8YQL3	alr3808	0.10837		Unknown	NO_SP
Q8YXQ6	asr1156	0.177702		Unknown	NO_SP
P0A3D9	alr2405	0.267642		Unknown	NO_SP
P46016	alr1602	0.37082		Unknown	NO_SP
Q8YV71	all2110	0.087611		Unknown	NO_SP
Q8YW66	all1750	0.465527		Unknown	NO_SP
Q8YRA4	asr3544	0.075212		Unknown	NO_SP
Q8YV73	all2108	0.133436		Unknown	NO_SP
Q8YNL7	asl4547	0.076497		Unknown	NO_SP

## Sheet: Fig 1B
Numerical data for Figure 1B (detailed enrichment information available in Table S2). The table presents the estimation of Log2-fold-change [log2FC(Δzur/WT)] for the contrast of WT and Δzur exoproteomes, and the False Discovery Rate (FDR-log10 or q-value) obtained after Benjamini-Hochberg correction of the p-value. The left (CI.L) and right (CI.R) limits of the 95% confidence interval for log2FC …
UniProt accesions	Locus tag	log2FC(Δzur/WT	CI.L	CI.R	FDR -log10
Q8YRD3	all3515	5.09622	3.28141	6.91104	3.4577
Q7A2F4	all1691	-5.32187	-7.22163	-3.42211	3.4577
Q8YS49	alr3242	4.81782	2.99359	6.64204	3.28457
Q9L422	all2319	-4.96206	-6.8529	-3.07122	3.28457
Q8YYT5	alr0761	4.61779	2.81197	6.42361	3.20212
Q8ZSB4	all7597	-4.61981	-6.46778	-2.77183	3.12852
Q8YQ11	alr4029	4.25685	2.42489	6.0888	2.7273
Q8YP64	all4336	3.95359	2.05689	5.8503	2.15904
Q8YYL5	all0833	3.51702	1.69739	5.33665	1.82149
Q8YUM6	all2314	-3.20332	-5.03876	-1.36789	1.39889
Q8YZL6	all0441	2.99779	1.11468	4.88091	1.08517
Q8YVC8	all2050	-2.88625	-4.71044	-1.06207	1.08517
Q8ZSA0	all7611	-2.87487	-4.71888	-1.03086	1.0653
P58553	asr3342	-2.79558	-4.61013	-0.981035	1.05444
Q8YX73	all1342	-2.833	-4.70445	-0.961557	1.02191
Q8YKW9	alr7169	-2.75356	-4.60501	-0.902112	0.988585
Q8YLF9	all5339	2.69655	0.846296	4.54681	0.94653
P05514	asr3935	3.13743	0.959361	5.31549	0.932848
Q8YMS6	alr4853	-2.61655	-4.46165	-0.77145	0.915567
Q8YYZ0	alr0702	-2.57964	-4.40587	-0.753411	0.915567
Q8YZI6	alr0474	-2.54872	-4.37498	-0.72245	0.898732
Q8YZ12	all0675	2.52273	0.69067	4.35479	0.877491
Q8YN45	all4725	2.50693	0.647763	4.36609	0.835484
Q8ZSA4	all7607	-2.56321	-4.48436	-0.642057	0.835484
Q8YKR0	alr7233	-2.58468	-4.52636	-0.643001	0.835484
Q8YVC7	alr2051	-2.69157	-4.72699	-0.656151	0.835484
Q8YXL9	all1193	2.43544	0.586799	4.28408	0.835484
Q8YQ12	alr4028	2.43168	0.568509	4.29485	0.825665
Q8YKF3	alr7345	-2.41859	-4.28109	-0.556088	0.825665
Q8YUI8	all2358	-2.44928	-4.35086	-0.547699	0.81989
Q8YL98	asr7037	2.56806	0.565571	4.57055	0.81989
Q8ZS79	all7633	-2.30188	-4.1263	-0.477467	0.789382
Q8YZQ2	all0405	-2.38199	-4.28832	-0.475654	0.776847
Q8YVA1	all2080	-2.29385	-4.14727	-0.440416	0.764685
Q8YYJ5	all0853	-2.26699	-4.12637	-0.407607	0.760075
Q8YP34	all4367	2.28771	0.401496	4.17393	0.760075
Q8YVW0	all1863	2.30484	0.398784	4.21089	0.760075
Q8Z0J9	alr0092	-2.29392	-4.19402	-0.393826	0.760075
P48991	all4021	2.30919	0.390497	4.22788	0.760075
Q8YP61	all4339	2.22449	0.372441	4.07654	0.760075
Q8YW33	all1783	-2.27604	-4.17825	-0.37382	0.760075
Q8YYR3	all0783	2.43732	0.370428	4.50421	0.752242
Q8YNZ3	alr4416	2.21916	0.335619	4.1027	0.752242
Q8YRY2	all3310	-2.1342	-3.94613	-0.322272	0.752242
Q8YKQ0	alr7243	-2.09841	-3.91072	-0.286097	0.728649
Q8Z035	all0268	-2.15984	-4.02678	-0.292907	0.728649
Q8YUR6	alr2269	-2.13985	-4.00489	-0.27481	0.718599
Q8YQB6	alr3917	-2.1566	-4.04882	-0.264388	0.71676
Q8YP63	all4337	-2.08834	-3.92562	-0.251048	0.71676
Q8YMH4	asr4959	2.33923	0.27485	4.40361	0.71676
Q8YQU6	alr3720	-2.07568	-3.92599	-0.225365	0.702579
Q8YR42	alr3608	-2.07889	-3.94477	-0.213011	0.696306
Q8Z0E1	all0157	2.0523	0.203876	3.90073	0.696306
Q8YYD9	all0911	-2.1463	-4.08899	-0.203609	0.693501
Q8YNP1	all4523	-2.01073	-3.86361	-0.157853	0.673328
Q8YPI8	asl4206	2.15017	0.16764	4.1327	0.673328
Q8YMP0	alr4893	-1.97046	-3.79037	-0.15055	0.673328
Q8YQN4	all3786	-2.07248	-3.99992	-0.145045	0.666221
Q8YQJ1	alr3832	-1.93276	-3.77216	-0.0933546	0.641009
Q8Z0G0	all0136	1.94314	0.0899092	3.79637	0.641009
Q8Z0K2	all0089	-1.9779	-3.86558	-0.0902122	0.641009
Q8YPR2	all4130	-2.00233	-3.91405	-0.0906142	0.641009
P58575	asr4319	-1.97102	-3.86972	-0.0723288	0.63445
Q8YRN3	alr3411	-1.93155	-3.80031	-0.0627957	0.63445
Q8YUB4	all2438	1.96159	0.0615491	3.86163	0.63445
Q8YUI7	alr2359	-1.86501	-3.68041	-0.0496081	0.63445
Q8YW55	all1761	1.90761	0.0491543	3.76607	0.63445
Q8YV65	all2116	-1.86537	-3.7134	-0.0173444	0.608435
Q44528	all0875	1.89434	0.00443427	3.78424	0.601476
Q8YPK1	all4193	1.86948	-0.012153	3.75111	0.59116
Q8YWK8	alr1605	-1.8462	-3.72427	0.031873	0.584106
Q8YP57	all4343	-1.82171	-3.67849	0.0350686	0.584106
Q8YN30	alr4740	-1.83074	-3.6988	0.0373203	0.584106
Q8YRJ2	alr3454	1.84453	-0.0604085	3.74947	0.568229
Q8YKI8	all7309	-1.85131	-3.78509	0.0824814	0.553873
Q8YPR0	alr4132	1.83272	-0.0980158	3.76345	0.544739
Q8YVL8	alr1957	2.02933	-0.132548	4.19121	0.531171
Q8YVZ7	alr1819	-1.72633	-3.57681	0.124147	0.53
P35796	alr0524	-1.70155	-3.53016	0.127059	0.53
Q8YNL5	alr4550	-1.71374	-3.55879	0.13131	0.53
Q8YKI5	alr7312	-1.65675	-3.4643	0.150806	0.53
Q8YKN1	all7262	1.74105	-0.160038	3.64213	0.53
P12407	all0007	1.7476	-0.164669	3.65987	0.53
Q8YP14	all4388	-1.72358	-3.61429	0.167131	0.53
Q8YKX5	alr7163	1.73175	-0.169517	3.63303	0.53
Q8YM87	alr5049	-1.66117	-3.48561	0.163263	0.53
Q8YMR4	all4869	-1.71176	-3.59565	0.172124	0.53
P00964	alr2328	1.76729	-0.203246	3.73783	0.522931
Q8YQA1	alr3932	-1.68156	-3.55682	0.193702	0.522931
Q8YMD5	all4999	-1.71898	-3.63664	0.198681	0.522931
Q8YPP7	all4145	1.6219	-0.208751	3.45254	0.513407
Q8YMA7	alr5027	1.59871	-0.212537	3.40995	0.513407
P46017	alr1603	-1.69408	-3.61693	0.22878	0.513407
Q8ZSB3	all7598	-1.61796	-3.45593	0.220005	0.513407
Q8YSY1	alr2948	1.73594	-0.292861	3.76475	0.475042
Q8YVN4	all1940	-1.67094	-3.63453	0.292652	0.471496
Q8YWQ6	alr1548	-1.55444	-3.38784	0.278968	0.470624
Q8YKH2	alr7326	-1.57419	-3.44285	0.294472	0.470491
Q8YUH1	all2375	-1.54742	-3.38455	0.289704	0.470491
Q8YT39	alr2887	-1.56441	-3.42981	0.300991	0.470491
Q8YLM4	all5274	-1.51564	-3.3253	0.294017	0.470491
Q8YPY6	alr4054	1.6612	-0.33971	3.66212	0.462313
Q8Z0I2	alr0114	-1.52775	-3.38531	0.329805	0.455443
Q8YRW8	all3324	-1.50254	-3.33752	0.332446	0.455443
Q8YRU8	alr3345	-1.48354	-3.29552	0.328446	0.455443
Q8YNF8	all4608	1.61342	-0.367885	3.59473	0.454405
Q8YX47	alr1370	-1.52954	-3.41031	0.351221	0.454405
Q8Z0B2	all0186	1.46289	-0.344051	3.26983	0.453545
Q8YNR3	all4499	-1.49611	-3.34784	0.355618	0.453545
Q8ZS97	all7614	-1.50912	-3.3878	0.369558	0.451848
Q8YQK5	alr3818	-1.44603	-3.25291	0.36085	0.451848
Q8YS16	alr3276	-1.48382	-3.34212	0.37447	0.451848
Q8YYI6	all0862	1.51273	-0.383963	3.40943	0.451848
Q8YT18	all2909	-1.51862	-3.43272	0.395492	0.448727
Q8YPA4	all4295	1.43912	-0.38745	3.26568	0.443413
Q8YPK7	all4187	1.48615	-0.442758	3.41507	0.418561
Q8YVN5	all1939	-1.47625	-3.39835	0.445844	0.418342
Q8YXN4	all1178	-1.4238	-3.28459	0.437003	0.417333
Q8YRD6	alr3512	-1.44391	-3.33697	0.449145	0.417078
Q8YSX2	alr2957	-1.36658	-3.18005	0.4469	0.412701
Q8YQG8	alr3863	1.36988	-0.448095	3.18785	0.412701
Q8Z036	alr0267	1.50994	-0.494349	3.51424	0.412701
Q8YMN5	alr4898	1.46325	-0.499897	3.4264	0.406712
Q8YQ02	all4038	1.42868	-0.488395	3.34575	0.406712
Q8Z028	all0275	-1.33865	-3.15026	0.472951	0.40211
P38446	all7362	-1.34752	-3.17339	0.47835	0.40211
Q8YYH0	alr0880	1.32683	-0.505549	3.1592	0.384347
Q8YRW7	all3325	-1.30298	-3.10824	0.502279	0.384347
Q8YV76	all2105	1.36744	-0.530841	3.26572	0.384347
Q8YX55	alr1360	-1.34557	-3.21962	0.528475	0.383997
Q8YSJ2	all3093	-1.28519	-3.0944	0.524009	0.377744
Q8YMY2	all4792	1.33578	-0.546186	3.21775	0.377744
Q8YQ51	all3984	-1.27761	-3.10719	0.551968	0.363661
Q7A260	alr7361	1.32892	-0.579037	3.23687	0.363661
Q9L871	alr0093	-1.31488	-3.2109	0.581153	0.362219
Q8YPW2	all4078	-1.25824	-3.08489	0.568401	0.358246
Q8YXR8	alr1143	1.24129	-0.574383	3.05696	0.353489
Q8YUX9	alr2202	1.21355	-0.591504	3.0186	0.339356
Q8YTI1	all2736	-1.21804	-3.06764	0.631555	0.32724
Q8YZG5	all0495	-1.19653	-3.0145	0.621437	0.32724
P46444	all0258	1.19002	-0.618287	2.99833	0.32724
Q8YRV4	alr3338	-1.16969	-2.98599	0.646614	0.309288
P0A3C7	all4148	-1.26261	-3.23675	0.711541	0.305785
Q8YS04	all3288	1.14914	-0.691679	2.98997	0.286527
Q8YZH0	alr0490	1.1419	-0.698897	2.9827	0.286527
Q8YY12	alr1041	1.13973	-0.697689	2.97714	0.286527
Q8YQJ7	all3826	-1.12122	-2.96537	0.722929	0.273178
Q8YM38	alr5103	-1.11399	-2.94931	0.721328	0.273178
Q06881	all5057	-1.20564	-3.21085	0.799571	0.267893
Q8YUM5	all2315	-1.10585	-2.99004	0.778344	0.250389
Q8YN10	all4763	1.07782	-0.774961	2.9306	0.249702
Q8YR43	alr3607	-1.0496	-2.8558	0.75661	0.249702
Q8YUA5	alr2447	1.05113	-0.768243	2.87049	0.249702
P13907	all3854	-1.0428	-2.84812	0.76251	0.249702
Q8YVR8	alr1906	-1.11347	-3.04639	0.819447	0.249702
Q8YKV4	all7187	-1.04374	-2.86183	0.774349	0.249702
Q8YU40	all2521	-1.05909	-2.90961	0.791426	0.249702
Q8YXS7	asr1134	1.02422	-0.780826	2.82927	0.245632
Q8Z080	all0218	1.02744	-0.800437	2.85532	0.241635
Q8YRX8	all3314	-1.02425	-2.86363	0.815123	0.241635
P80555	alr0021	1.02583	-0.816639	2.8683	0.241635
Q8YRP2	alr3402	-1.04879	-2.93278	0.835204	0.241635
P58558	all4121	-1.00442	-2.83286	0.824019	0.235969
Q8YUM7	alr2313	-1.00753	-2.84384	0.828782	0.235969
Q8YVV9	all1864	1.03402	-0.86226	2.93029	0.235715
Q8YRB6	all3532	1.00218	-0.854346	2.85871	0.235715
Q8YMX2	all4802	1.00823	-0.860925	2.87738	0.235715
Q8YWT0	alr1520	0.974121	-0.836964	2.78521	0.235715
Q8YRC8	all3520	-0.984621	-2.81752	0.848274	0.235715
Q8Z044	all0259	-0.996221	-2.85135	0.858913	0.235715
Q8YSC1	asr3168	0.962721	-0.84387	2.76931	0.234015
Q8YXG0	all1253	0.955451	-0.851899	2.7628	0.234015
Q8YUB6	all2436	-0.964802	-2.78996	0.860355	0.234015
Q8YR00	all3660	-1.01902	-2.94808	0.910034	0.234015
Q8YP25	all4377	0.962904	-0.879803	2.80561	0.228875
Q8YW92	all1723	0.942812	-0.88343	2.76905	0.222978
Q44555	alr4683	0.941772	-0.904964	2.78851	0.217113
Q8YNI7	all4578	-0.920386	-2.74036	0.899584	0.213963
Q8YMZ1	alr4783	-0.972556	-2.91255	0.967438	0.210633
Q8Z0N9	alr0051	-0.902735	-2.72442	0.918945	0.207321
Q8YQM3	all3797	-0.894004	-2.70287	0.914866	0.207321
Q8YX53	alr1362	-0.898111	-2.71895	0.922726	0.207321
Q9WX37	all2777	-0.861119	-2.67303	0.950796	0.187387
Q8YMU6	alr4831	0.940905	-1.04389	2.9257	0.187387
Q8YXR7	alr1144	0.853449	-0.968515	2.67541	0.18258
Q8YR70	all3580	-0.84794	-2.6716	0.975719	0.180548
Q8YNM5	all4539	0.887898	-1.0308	2.80659	0.180094
Q8YRV9	all3333	-0.833652	-2.64636	0.979061	0.178798
Q8YZX0	alr0335	0.817456	-0.988237	2.62315	0.172108
Q8YRB0	all3538	-0.81683	-2.62936	0.995702	0.172089
Q8YNC1	alr4646	-0.820749	-2.6486	1.0071	0.172089
Q8YPX3	alr4067	-0.834184	-2.70316	1.03479	0.171013
Q8YNU7	all4464	-0.823347	-2.67622	1.02953	0.170828
Q8YVY3	all1835	0.883783	-1.12598	2.89355	0.167373
Q8YNS2	alr4489	0.834457	-1.081	2.74991	0.164565
Q8YT00	alr2927	-0.771538	-2.58858	1.0455	0.153331
Q8YPF9	alr4235	-0.762945	-2.5794	1.05351	0.149983
Q9WX39	alr2311	-0.780863	-2.65926	1.09753	0.148155
P58561	all2563	0.784624	-1.10669	2.67593	0.148155
Q8YSY2	alr2947	-0.756681	-2.59251	1.07914	0.147116
Q8YY63	alr0989	0.76764	-1.11432	2.6496	0.146015
Q8YMC3	all5011	-0.748591	-2.58501	1.08783	0.146015
Q8YL17	all7121	-0.740586	-2.56893	1.08776	0.145091
Q8YRA7	all3541	-0.734822	-2.5597	1.09006	0.14439
Q8YXV8	all1101	0.758567	-1.16862	2.68575	0.136161
P58703	all1291	-0.724353	-2.57175	1.12304	0.136161
Q8YYP0	alr0806	0.716586	-1.1258	2.55897	0.135917
Q8YNJ0	all4575	-0.701633	-2.50858	1.10531	0.135917
Q8YQL3	alr3808	-0.692294	-2.50077	1.11619	0.133137
Q8YMW1	all4813	0.690978	-1.11787	2.49982	0.133137
P07121	alr0529	-0.694507	-2.51948	1.13046	0.133137
Q8YYR4	alr0782	-0.69525	-2.53889	1.14839	0.131204
Q8YUH9	all2367	-0.688968	-2.53273	1.15479	0.129296
Q8YNC5	alr4641	-0.667169	-2.48764	1.1533	0.123125
Q8YK39	all8079	0.672802	-1.17185	2.51746	0.123125
P06514	alr1526	0.734129	-1.30957	2.77782	0.118884
Q8YKN2	alr7261	-0.662595	-2.53618	1.21099	0.116515
Q8YYS9	all0767	-0.692872	-2.65254	1.2668	0.116515
Q8YZY2	all0322	-0.631138	-2.45421	1.19194	0.113291
Q8YZE7	all0513	0.66552	-1.27151	2.60255	0.113291
Q8YQV1	alr3715	-0.626045	-2.45228	1.20019	0.113291
P07123	alr0530	-0.61868	-2.4252	1.18784	0.113291
Q8Z0S3	all0002	-0.624226	-2.45019	1.20174	0.113291
Q8YYP5	all0801	-0.605048	-2.43805	1.22795	0.103472
Q8YN29	alr4741	-0.619272	-2.49911	1.26057	0.103472
Q8YY48	alr1004	-0.602631	-2.48478	1.27952	0.0983446
Q8YZU6	alr0359	-0.58911	-2.43186	1.25364	0.0983446
Q8YKY7	all7151	-0.593133	-2.45792	1.27165	0.0983446
Q8YXN9	all1173	-0.590936	-2.45642	1.27454	0.0983446
Q8YZM0	all0437	0.585594	-1.26807	2.43926	0.0983446
Q8YQG0	alr3871	-0.56417	-2.37616	1.24782	0.0953329
Q8YW74	alr1742	-0.575344	-2.48175	1.33106	0.0870248
Q8YX64	all1351	0.557628	-1.33337	2.44863	0.0829542
Q8YXJ7	alr1216	0.544625	-1.3053	2.39455	0.0829542
Q8YXX9	alr1077	-0.541419	-2.41832	1.33548	0.0809276
P48638	all4968	-0.524755	-2.34738	1.29787	0.0809276
Q8YRZ5	alr3297	-0.5213	-2.33657	1.29397	0.0809276
Q8YXQ6	asr1156	0.523782	-1.34353	2.3911	0.0758326
P35797	alr0523	-0.564778	-2.60827	1.47871	0.0737791
Q8YKF2	alr7346	-0.50871	-2.35872	1.3413	0.0737791
Q8YQB7	all3916	0.49048	-1.31879	2.29975	0.0726133
Q8YM81	alr5055	-0.492467	-2.32791	1.34298	0.0726133
Q8YRV3	alr3339	-0.482945	-2.3051	1.33921	0.0726133
P80557	alr0022	-0.488817	-2.33721	1.35957	0.0726133
Q8YWY2	alr1460	-0.475788	-2.28215	1.33057	0.0726133
Q8YS86	all3205	0.475182	-1.34533	2.29569	0.0726133
Q8YZR0	alr0397	0.478762	-1.35597	2.3135	0.0726133
Q8Z064	alr0237	-0.500886	-2.42867	1.4269	0.0726133
Q8Z0F7	alr0140	-0.473326	-2.33489	1.38824	0.0711434
Q8YVY4	alr1834	0.45755	-1.34966	2.26476	0.0711434
Q8YYA5	alr0946	-0.459168	-2.28372	1.36539	0.0711434
Q8YZV4	all0351	-0.470324	-2.34095	1.40031	0.0711434
Q8YK29	all8089	-0.462868	-2.36119	1.43545	0.0702015
Q8YY25	all1027	0.455264	-1.41537	2.3259	0.0702015
P0A3D9	alr2405	-0.439117	-2.24564	1.36741	0.0702015
Q8YN25	alr4745	-0.437644	-2.24807	1.37278	0.0702015
Q8YSZ1	alr2938	0.43543	-1.38051	2.25137	0.0702015
Q8YQZ9	alr3661	-0.434889	-2.25695	1.38717	0.0702015
P0A3X7	alr4251	0.439312	-1.40311	2.28174	0.0702015
Q8YNC9	alr4637	-0.437599	-2.30762	1.43242	0.0675363
Q8YQZ8	alr3662	-0.430331	-2.30475	1.44408	0.0653862
Q8ZSK8	alr7502	-0.40719	-2.21338	1.399	0.0653862
Q8YVL7	all1958	0.406154	-1.40988	2.22219	0.0653862
Q8YU55	all2500	-0.400201	-2.20565	1.40525	0.0653862
Q8YWS0	alr1534	-0.398974	-2.20774	1.40979	0.0653862
Q8YR79	all3569	-0.414083	-2.29681	1.46865	0.0653862
Q8YVS8	alr1896	0.410957	-1.45829	2.2802	0.0653862
Q8YVL5	alr1960	0.415576	-1.49517	2.32633	0.0650936
Q8YZA2	alr0577	0.406991	-1.47587	2.28985	0.0650936
Q8YTE6	alr2771	-0.387458	-2.19677	1.42186	0.0650066
Q8YQM9	all3791	-0.389302	-2.21973	1.44113	0.0650066
Q8YVH0	all2008	0.383	-1.43872	2.20472	0.0644526
Q8YVB8	alr2060	0.377685	-1.43179	2.18716	0.0644526
Q8YYL4	alr0834	-0.378849	-2.21249	1.45479	0.0640445
Q8YMF5	alr4979	-0.342216	-2.16677	1.48234	0.050561
Q8YXB6	alr1299	-0.339289	-2.15205	1.47347	0.050561
Q8YVQ5	all1919	0.334096	-1.4811	2.14929	0.050561
Q8YRA9	alr3539	0.342978	-1.52372	2.20967	0.050561
Q8YX67	alr1348	-0.339673	-2.18956	1.51021	0.050561
Q8YUC6	alr2426	0.327265	-1.49014	2.14467	0.0488821
P58574	all0459	-0.340268	-2.26304	1.5825	0.0486682
Q8YNS9	asl4482	-0.31663	-2.12231	1.48905	0.0486682
P46016	alr1602	0.327669	-1.54761	2.20295	0.0486682
Q8Z0N1	asl0060	-0.314703	-2.1787	1.5493	0.0462899
Q8YYI0	all0868	-0.31089	-2.15389	1.53211	0.0462899
Q8YU26	alr2535	0.308054	-1.55662	2.17273	0.0455948
Q8YUQ8	all2277	0.297594	-1.51138	2.10657	0.0455948
Q8YR22	all3635	-0.292761	-2.12652	1.541	0.0432074
Q8YP22	alr4380	-0.294319	-2.16029	1.57165	0.0432074
Q8YQ14	all4026	-0.288074	-2.12622	1.55008	0.0432074
Q8YW02	all1814	-0.286437	-2.1354	1.56252	0.0431167
P80562	all3570	-0.276393	-2.14558	1.59279	0.0405392
Q8YV71	all2110	-0.268521	-2.09092	1.55388	0.0405392
Q8YU28	all2533	0.269017	-1.58984	2.12788	0.0405392
Q8YNL3	alr4552	0.2601	-1.61087	2.13108	0.0405392
Q8YMM6	alr4907	0.251999	-1.58449	2.08849	0.0405392
Q8YX37	all1380	0.250086	-1.57693	2.0771	0.0405392
Q8YMB6	all5018	0.246501	-1.58412	2.07713	0.0405392
Q8YSX5	alr2954	-0.248496	-2.10243	1.60543	0.0405392
P07120	alr0528	-0.244512	-2.07591	1.58689	0.0405392
Q8YRA0	alr3548	-0.240797	-2.05276	1.57116	0.0405392
Q8YUN6	all2303	-0.239385	-2.07609	1.59732	0.0405392
Q8YW66	all1750	-0.235906	-2.04687	1.57506	0.0405392
P29987	alr0535	0.251098	-1.68079	2.18298	0.0405392
Q8YW57	all1759	-0.228471	-2.05227	1.59532	0.0396952
Q8YUJ4	all2352	-0.235288	-2.16738	1.6968	0.0396952
Q8YSB0	all3179	-0.219393	-2.03071	1.59192	0.0396952
Q8YRA4	asr3544	0.21965	-1.60447	2.04377	0.0396952
Q8YRW0	all3332	-0.217532	-2.02466	1.58959	0.0396952
Q8YQF0	alr3883	-0.21617	-2.04389	1.61155	0.0396952
Q8YLJ7	alr5301	0.213898	-1.63183	2.05963	0.0396952
Q8YKB7	alr7384	-0.219225	-2.11638	1.67793	0.0396952
P58573	all0329	-0.200236	-2.05824	1.65777	0.0350965
Q8YXA2	alr1313	0.216972	-1.81998	2.25392	0.0350965
Q8YLC2	all7013	0.189949	-1.61987	1.99977	0.0350965
Q8YRR6	alr3377	-0.18588	-2.03429	1.66253	0.0331195
Q8YS00	all3292	-0.179031	-1.98441	1.62635	0.0331195
Q8YRD8	alr3510	-0.175949	-1.98638	1.63448	0.0328816
Q8YRK1	alr3445	-0.172923	-2.03978	1.69393	0.0305629
Q8YSJ5	alr3090	0.163556	-1.66525	1.99236	0.0304782
Q8Z082	all0216	-0.163556	-1.99833	1.67121	0.0304782
Q8YXH2	alr1241	0.152571	-1.65262	1.95776	0.0281374
P0A4L1	alr0052	0.146462	-1.72888	2.0218	0.0253988
Q8YTZ2	all2571	-0.142921	-1.98422	1.69837	0.0253988
Q8YV73	all2108	-0.13908	-1.97006	1.6919	0.0253988
Q8YLE1	alr5361	0.124683	-1.68284	1.93221	0.0212789
Q8YVM4	all1951	0.120114	-1.68629	1.92652	0.0206797
P00879	alr1524	0.110982	-1.70338	1.92534	0.0194124
Q8YM43	all5097	-0.104917	-1.91833	1.70849	0.0194124
Q8YPU2	asl4098	0.100167	-1.70978	1.91012	0.0194124
Q8Z0M1	all0070	-0.0979475	-1.90294	1.70705	0.0194124
Q8YNL7	asl4547	-0.0968413	-1.92593	1.73225	0.0194124
Q8YUJ9	all2347	0.0895225	-1.7158	1.89484	0.0194124
Q8YNL6	asr4549	0.0947506	-1.82271	2.01221	0.0194124
Q8YWL3	asr1592	0.0824172	-1.72945	1.89429	0.0177478
Q8YPR1	all4131	-0.0775786	-1.88713	1.73198	0.0170762
Q8YV64	alr2117	-0.07799	-1.97562	1.81964	0.0170362
Q8YPJ8	all4196	0.0485879	-1.76981	1.86699	0.00773878
Q8YWR7	alr1537	0.0456373	-1.7803	1.87158	0.00773878
Q8YU75	alr2479	-0.0407949	-1.8616	1.78001	0.00713281
Q8YSN1	asr3053	0.0352365	-1.77754	1.84802	0.00698814
Q44292	alr0608	-0.0340173	-1.85357	1.78553	0.00698814
Q8YZA0	all0579	0.0152891	-1.90681	1.93739	0.00155474
Q8YNW3	alr4448	-0.0120396	-1.87699	1.85291	0.00155474
Q8YT76	asl2850	0.00820297	-1.84589	1.8623	0.00155474
Q8YW78	all1738	-0.00587902	-1.86932	1.85756	0.00155474
Q8YMC1	all5013	-0.0040195	-1.813	1.80496	0.00155474

## Sheet: Fig 4C
Numerical values for Fig. 4C. Values correspond to the elution volume and absorbance (280 nm) of a size exclusion chromatography using a Superdex 200 increase 10/300 column. The column was loaded with a preparation of pure ZepA protein
ZepA Size Exclusion Superdex 200 increase 10/300 Gl
Vol (ml)	UV1 (280 nm)_mAU
0	-0.458
0.00249028	-0.462
0.00874043	-0.462
0.00874043	-0.462
0.00874043	-0.462
0.00874043	-0.462
0.00874043	-0.462
0.00874043	-0.462
0.00874043	2.73
0.0116212	3.084
0.0124514	3.084
0.0133302	3.22
0.0153322	3.308
0.0177248	3.42
0.0186524	3.42
0.020215	3.542
0.0211427	3.542
0.0234377	3.596
0.0266116	3.747
0.0278811	3.819
0.0303714	3.857
0.0328617	4.114
0.035352	4.296
0.0378423	4.296
0.0403814	4.42
0.0428717	4.617
0.045362	4.722
0.0478523	4.875
0.0516121	4.946
0.0528817	4.976
0.055372	5.046
0.0578623	5.071
0.0603526	5.038
0.0628428	5.032
0.065382	4.927
0.0678723	4.927
0.0703626	4.812
0.0728528	4.794
0.0766127	4.741
0.0778823	4.732
0.0803726	4.633
0.0828629	4.538
0.0853531	4.517
0.0878434	4.346
0.0903826	4.118
0.0928729	4.118
0.0953631	3.633
0.0978534	3.369
0.101613	3.107
0.102883	2.651
0.105373	2.386
0.107863	2.162
0.110354	1.893
0.112844	1.599
0.115383	1.334
0.117873	1.154
0.120364	0.859
0.122854	0.736
0.126614	0.276
0.127883	0.276
0.130374	0.168
0.132864	-0.111
0.135354	-0.111
0.137845	-0.39
0.140384	-0.505
0.142874	-0.578
0.145364	-0.69
0.147855	-0.806
0.151614	-0.915
0.152884	-0.943
0.155374	-0.943
0.157865	-1.097
0.160355	-1.097
0.162845	-1.111
0.165384	-1.195
0.167875	-1.202
0.170365	-1.22
0.172855	-1.258
0.176615	-1.238
0.177885	-1.269
0.180375	-1.269
0.182865	-1.285
0.185355	-1.242
0.187846	-1.296
0.190385	-1.264
0.192875	-1.216
0.195365	-1.314
0.197856	-1.303
0.201616	-1.21
0.202885	-1.286
0.205375	-1.207
0.207866	-1.258
0.210356	-1.214
0.212846	-1.235
0.215385	-1.257
0.217876	-1.257
0.220366	-1.232
0.222856	-1.174
0.226616	-1.199
0.227886	-1.199
0.230376	-1.165
0.232866	-1.119
0.235357	-1.075
0.237847	-1.141
0.240386	-1.046
0.242876	-1.106
0.245367	-1.087
0.247857	-1.051
0.251616	-1.033
0.255816	-1.033
0.255816	-1.033
0.255816	-1.033
0.255816	-1.033
0.255816	-0.554
0.255816	-0.365
0.258843	-0.368
0.259966	-0.268
0.262261	-0.276
0.265093	-0.218
0.266069	-0.176
0.267437	-0.176
0.268462	-0.176
0.270269	-0.262
0.272368	-0.263
0.273638	-0.287
0.275396	-0.287
0.277886	-0.354
0.280376	-0.354
0.284136	-0.408
0.285406	-0.395
0.287896	-0.44
0.290386	-0.478
0.292877	-0.452
0.295367	-0.483
0.297906	-0.523
0.300396	-0.425
0.302887	-0.537
0.305377	-0.457
0.309137	-0.478
0.310406	-0.42
0.312897	-0.436
0.315387	-0.379
0.317877	-0.356
0.320368	-0.412
0.322907	-0.396
0.325397	-0.364
0.327887	-0.352
0.330378	-0.374
0.334137	-0.268
0.335407	-0.377
0.337897	-0.377
0.340388	-0.351
0.342878	-0.313
0.345368	-0.234
0.347907	-0.293
0.350398	-0.274
0.352888	-0.229
0.355378	-0.308
0.359138	-0.234
0.360408	-0.258
0.362898	-0.258
0.365388	-0.194
0.367878	-0.239
0.370369	-0.138
0.372908	-0.175
0.375398	-0.176
0.377888	-0.098
0.380379	-0.131
0.384139	-0.143
0.385408	-0.143
0.387898	-0.046
0.390389	-0.1
0.392879	-0.1
0.395369	-0.019
0.397908	-0.061
0.400399	-0.003
0.402889	-0.037
0.405379	-0.026
0.409139	0.028
0.410409	-0.04
0.412899	-0.04
0.415389	-0.017
0.41788	0.016
0.42037	-0.002
0.422909	0.023
0.425399	0
0.42789	0.017
0.43038	0.051
0.43414	0.045
0.435409	0.045
0.4379	0.068
0.44039	0.071
0.44288	0.057
0.44537	0.103
0.44791	0.076
0.4504	0.089
0.45289	0.071
0.45538	0.077
0.45914	0.029
0.461631	0.036
0.4629	0.036
0.46539	0.071
0.467881	0.009
0.470371	0.06
0.47291	0.093
0.4754	0.093
0.477891	0.07
0.480381	0.026
0.48419	0.001
0.48541	0.001
0.487901	0.029
0.490391	0.039
0.492881	-0.001
0.495372	0.031
0.497911	0.024
0.500401	0.024
0.502891	-0.016
0.505382	-0.008
0.509141	-0.016
0.511632	0.019
0.512901	0.055
0.515392	0.018
0.517882	0.058
0.520372	0.007
0.522911	0.001
0.525402	-0.091
0.527892	0.017
0.530382	0.015
0.534142	-0.038
0.535412	-0.038
0.537902	0.013
0.540392	0.034
0.542882	0.034
0.545373	0.015
0.547912	-0.014
0.550402	-0.001
0.552892	0.022
0.555383	0.008
0.559191	0.017
0.560412	0.017
0.562902	0.028
0.565393	0.028
0.567883	0.056
0.570373	0.076
0.572912	0.08
0.575403	0.131
0.577893	0.098
0.580383	0.046
0.584143	0.13
0.585413	0.108
0.587903	0.097
0.590393	0.141
0.592884	0.132
0.595374	0.085
0.597913	0.176
0.600403	0.176
0.602894	0.193
0.605384	0.175
0.609144	0.14
0.610413	0.187
0.612904	0.228
0.615394	0.215
0.617884	0.228
0.620374	0.182
0.622914	0.252
0.625404	0.235
0.627894	0.253
0.630384	0.275
0.634144	0.307
0.635414	0.26
0.637904	0.285
0.640394	0.291
0.642885	0.256
0.645375	0.238
0.647914	0.231
0.650404	0.296
0.652895	0.222
0.655385	0.252
0.659145	0.281
0.660414	0.298
0.662905	0.298
0.665395	0.256
0.667885	0.267
0.670376	0.294
0.672915	0.322
0.675405	0.297
0.677895	0.299
0.680386	0.336
0.684145	0.265
0.685415	0.308
0.687905	0.309
0.690396	0.314
0.692886	0.341
0.695376	0.331
0.697915	0.341
0.700406	0.318
0.702896	0.265
0.705386	0.304
0.709146	0.295
0.710416	0.28
0.712906	0.276
0.715396	0.26
0.717886	0.296
0.720377	0.242
0.722916	0.27
0.725406	0.295
0.727896	0.28
0.730387	0.273
0.734147	0.305
0.735416	0.29
0.737906	0.29
0.740397	0.27
0.742887	0.299
0.745377	0.277
0.747916	0.303
0.750407	0.307
0.752897	0.317
0.755387	0.362
0.759147	0.26
0.760417	0.278
0.762907	0.278
0.765397	0.229
0.767887	0.223
0.770378	0.285
0.772917	0.244
0.775407	0.291
0.777897	0.259
0.780387	0.269
0.784147	0.233
0.786638	0.247
0.787907	0.247
0.790397	0.243
0.792888	0.243
0.795378	0.154
0.797917	0.231
0.800407	0.14
0.802898	0.256
0.805388	0.264
0.809148	0.297
0.810417	0.297
0.812908	0.253
0.815398	0.263
0.817888	0.243
0.820379	0.243
0.822918	0.201
0.825408	0.187
0.827898	0.183
0.830389	0.248
0.834148	0.219
0.835418	0.2
0.837908	0.192
0.840399	0.186
0.842889	0.209
0.845379	0.217
0.847918	0.164
0.850409	0.154
0.852899	0.097
0.855389	0.165
0.859149	0.099
0.860419	0.099
0.862909	0.122
0.865399	0.044
0.867889	0.093
0.87038	0.053
0.872919	0.025
0.875409	0.025
0.877899	0.006
0.88039	0.039
0.88415	0.008
0.885419	0.032
0.887909	0.001
0.8904	0.018
0.89289	-0.042
0.89538	-0.006
0.897919	-0.017
0.90041	-0.017
0.9029	-0.054
0.90539	-0.064
0.90915	-0.077
0.91042	-0.017
0.91291	-0.021
0.9154	-0.058
0.917891	-0.102
0.920381	-0.112
0.92292	-0.059
0.92541	-0.116
0.927901	-0.075
0.930391	-0.08
0.934151	-0.046
0.93542	-0.095
0.937911	-0.118
0.940401	-0.122
0.942891	-0.13
0.945381	-0.11
0.947921	-0.118
0.950411	-0.1
0.952901	-0.061
0.955391	-0.08
0.959151	-0.086
0.960421	-0.03
0.962911	-0.013
0.965401	0.018
0.967892	0.018
0.970382	-0.047
0.972921	-0.08
0.975411	-0.036
0.977902	-0.055
0.980392	-0.075
0.984152	-0.104
0.985421	-0.104
0.987912	-0.032
0.990402	-0.104
0.992892	-0.106
0.995383	-0.087
0.997922	-0.047
1.00041	-0.031
1.0029	-0.13
1.00539	-0.091
1.00915	-0.097
1.01042	-0.097
1.01291	-0.114
1.0154	-0.121
1.01789	-0.164
1.02038	-0.163
1.02292	-0.089
1.02541	-0.061
1.0279	-0.021
1.03039	-0.119
1.03415	-0.069
1.03542	-0.069
1.03791	-0.062
1.0404	-0.042
1.04289	-0.004
1.04538	0.028
1.04792	0.036
1.05041	0.036
1.0529	0.028
1.05539	0.059
1.05915	0.084
1.06042	0.068
1.06291	0.025
1.0654	0.071
1.06789	0.019
1.07038	0.058
1.07292	0.059
1.07541	0.033
1.0779	0.074
1.08039	0.074
1.08415	0.022
1.08542	0.01
1.08791	0.032
1.0904	0.034
1.09289	0.027
1.09538	0.012
1.09792	0.044
1.10041	0.048
1.1029	0.036
1.10539	0.009
1.10915	-0.014
1.11042	0.023
1.11291	-0.017
1.1154	-0.047
1.1179	-0.014
1.12039	-0.051
1.12292	-0.038
1.12541	-0.052
1.12791	-0.07
1.1304	-0.114
1.13416	-0.041
1.13542	-0.05
1.13792	-0.026
1.14041	-0.012
1.1429	-0.037
1.14539	-0.059
1.14793	-0.048
1.15042	-0.108
1.15291	-0.06
1.1554	-0.034
1.15916	-0.097
1.16043	-0.111
1.16292	-0.111
1.16541	-0.123
1.1679	-0.09
1.17039	-0.089
1.17293	-0.172
1.17542	-0.157
1.17791	-0.098
1.1804	-0.147
1.18416	-0.162
1.18543	-0.089
1.18792	-0.089
1.19041	-0.106
1.1929	-0.141
1.19539	-0.133
1.19793	-0.115
1.20042	-0.123
1.20291	-0.097
1.2054	-0.041
1.20916	-0.151
1.21043	-0.151
1.21292	-0.098
1.21541	-0.088
1.2179	-0.088
1.22039	-0.133
1.22293	-0.144
1.22542	-0.133
1.22791	-0.086
1.2304	-0.061
1.23416	-0.118
1.23543	-0.118
1.23792	-0.12
1.24041	-0.135
1.2429	-0.135
1.24539	-0.146
1.24793	-0.109
1.25042	-0.145
1.25291	-0.158
1.2554	-0.155
1.25916	-0.253
1.26043	-0.221
1.26292	-0.231
1.26541	-0.232
1.2679	-0.227
1.27039	-0.227
1.27293	-0.309
1.27542	-0.344
1.27791	-0.31
1.2804	-0.296
1.28416	-0.303
1.28543	-0.326
1.28792	-0.252
1.29041	-0.394
1.2929	-0.349
1.29539	-0.311
1.29793	-0.292
1.30042	-0.292
1.30291	-0.334
1.3054	-0.364
1.30916	-0.295
1.31043	-0.367
1.31292	-0.334
1.31541	-0.327
1.3179	-0.36
1.32039	-0.362
1.32293	-0.343
1.32542	-0.343
1.32791	-0.362
1.3304	-0.319
1.33416	-0.303
1.33543	-0.334
1.33792	-0.285
1.34041	-0.284
1.3429	-0.249
1.34539	-0.219
1.34793	-0.199
1.35042	-0.209
1.35291	-0.245
1.3554	-0.191
1.35916	-0.149
1.36043	-0.228
1.36292	-0.179
1.36541	-0.147
1.3679	-0.147
1.37039	-0.191
1.37293	-0.162
1.37542	-0.232
1.37791	-0.218
1.3804	-0.218
1.38416	-0.243
1.38543	-0.221
1.38792	-0.232
1.39041	-0.203
1.3929	-0.249
1.39539	-0.194
1.39793	-0.225
1.40042	-0.241
1.40291	-0.147
1.4054	-0.225
1.40916	-0.189
1.41043	-0.262
1.41292	-0.25
1.41541	-0.267
1.4179	-0.264
1.42039	-0.309
1.42293	-0.295
1.42542	-0.259
1.42791	-0.327
1.4304	-0.283
1.43416	-0.257
1.43543	-0.244
1.43792	-0.165
1.44041	-0.181
1.4429	-0.162
1.44539	-0.142
1.44793	-0.169
1.45042	-0.169
1.45291	-0.154
1.4554	-0.099
1.45916	-0.098
1.46043	-0.122
1.46292	-0.118
1.46541	-0.15
1.4679	-0.196
1.47039	-0.21
1.47293	-0.224
1.47542	-0.24
1.47791	-0.187
1.4804	-0.243
1.48416	-0.233
1.48543	-0.212
1.48792	-0.186
1.49041	-0.269
1.4929	-0.279
1.49539	-0.227
1.49793	-0.254
1.50042	-0.27
1.50291	-0.278
1.5054	-0.3
1.50916	-0.306
1.51043	-0.343
1.51292	-0.338
1.51541	-0.381
1.5179	-0.323
1.52039	-0.322
1.52293	-0.364
1.52542	-0.379
1.52791	-0.347
1.5304	-0.423
1.53416	-0.415
1.53553	-0.419
1.53792	-0.389
1.54041	-0.415
1.5429	-0.436
1.54539	-0.428
1.54793	-0.45
1.55042	-0.403
1.55291	-0.351
1.5554	-0.341
1.55916	-0.382
1.56043	-0.306
1.56292	-0.306
1.56541	-0.293
1.5679	-0.282
1.5704	-0.301
1.57293	-0.282
1.57542	-0.243
1.57791	-0.199
1.58041	-0.244
1.58417	-0.199
1.58553	-0.174
1.58792	-0.174
1.59042	-0.239
1.59291	-0.17
1.5954	-0.202
1.59793	-0.132
1.60043	-0.147
1.60292	-0.151
1.60541	-0.141
1.60917	-0.123
1.61043	-0.036
1.61292	-0.036
1.61541	-0.079
1.6179	-0.079
1.62039	-0.085
1.62293	-0.056
1.62542	-0.041
1.62791	-0.046
1.6304	0.002
1.63416	-0.022
1.63543	-0.022
1.63792	0.022
1.64041	-0.005
1.6429	-0.005
1.64539	-0.011
1.64793	0.064
1.65042	-0.047
1.65291	0.032
1.6554	0.065
1.65916	0.058
1.66053	-0.003
1.66292	0.032
1.66541	0.045
1.6679	0.019
1.67039	0.072
1.67293	0.081
1.67542	0.043
1.67791	0.112
1.6804	0.11
1.68416	0.09
1.68553	0.087
1.68792	0.047
1.69041	0.061
1.6929	0.008
1.69549	0.055
1.69793	-0.025
1.70042	0.025
1.70291	0.031
1.7054	-0.03
1.70916	-0.004
1.71043	0.03
1.71292	0.036
1.71541	0.013
1.7179	-0.007
1.72039	0.059
1.72293	0.059
1.72542	0.006
1.72791	0.035
1.7304	0.009
1.73416	-0.03
1.73542	-0.03
1.73792	-0.066
1.74041	-0.061
1.7429	-0.061
1.74539	-0.061
1.74792	-0.022
1.75041	-0.052
1.7529	-0.078
1.75539	-0.015
1.75915	-0.064
1.76052	-0.156
1.76291	-0.053
1.7654	-0.113
1.76789	-0.146
1.77038	-0.187
1.77292	-0.189
1.77541	-0.173
1.7779	-0.221
1.78039	-0.221
1.78415	-0.252
1.78552	-0.32
1.78791	-0.196
1.7904	-0.297
1.79289	-0.236
1.79538	-0.287
1.79792	-0.326
1.80041	-0.295
1.8029	-0.251
1.80539	-0.285
1.80915	-0.29
1.81052	-0.296
1.81291	-0.294
1.8154	-0.291
1.81789	-0.298
1.82038	-0.346
1.82292	-0.3
1.82541	-0.328
1.8279	-0.306
1.83039	-0.299
1.83415	-0.267
1.83552	-0.341
1.83791	-0.341
1.8404	-0.287
1.84289	-0.26
1.84538	-0.26
1.84792	-0.22
1.85041	-0.22
1.8529	-0.235
1.85539	-0.213
1.85915	-0.211
1.86042	-0.224
1.86291	-0.232
1.8654	-0.171
1.86789	-0.192
1.87038	-0.212
1.87291	-0.253
1.8754	-0.148
1.87789	-0.243
1.88038	-0.191
1.88414	-0.185
1.88541	-0.174
1.8879	-0.192
1.89039	-0.147
1.89288	-0.187
1.89537	-0.154
1.89791	-0.166
1.9004	-0.124
1.90289	-0.12
1.90538	-0.12
1.90914	-0.128
1.91041	-0.091
1.9129	-0.058
1.91539	-0.123
1.91788	-0.119
1.92037	-0.127
1.92291	-0.146
1.9254	-0.118
1.92789	-0.105
1.93038	-0.076
1.93414	-0.074
1.93541	-0.076
1.9379	-0.041
1.94039	-0.033
1.94288	-0.004
1.94537	0.015
1.94791	-0.023
1.9504	0.012
1.95289	-0.001
1.95538	-0.071
1.95914	-0.011
1.96041	0.009
1.9629	0.009
1.96539	-0.02
1.96788	-0.004
1.97037	-0.013
1.97291	-0.056
1.9754	-0.036
1.97789	-0.081
1.98038	-0.063
1.98413	-0.021
1.9854	-0.055
1.98789	-0.055
1.99038	-0.109
1.99287	-0.101
1.99536	-0.091
1.9979	-0.143
2.00039	-0.108
2.00288	-0.134
2.00537	-0.134
2.00913	-0.167
2.0104	-0.133
2.01289	-0.133
2.01538	-0.192
2.01787	-0.192
2.02036	-0.21
2.0229	-0.196
2.02539	-0.215
2.02788	-0.304
2.03037	-0.209
2.03413	-0.238
2.0354	-0.241
2.03789	-0.241
2.04038	-0.255
2.04287	-0.255
2.04536	-0.227
2.0479	-0.3
2.05039	-0.216
2.05288	-0.257
2.05537	-0.264
2.05913	-0.279
2.0604	-0.248
2.06289	-0.258
2.06538	-0.262
2.06787	-0.206
2.07036	-0.206
2.0729	-0.29
2.07539	-0.273
2.07788	-0.247
2.08037	-0.256
2.08413	-0.261
2.08539	-0.234
2.08788	-0.223
2.09037	-0.208
2.09286	-0.261
2.09536	-0.247
2.09789	-0.244
2.10038	-0.205
2.10287	-0.267
2.10536	-0.229
2.10912	-0.299
2.11039	-0.189
2.11288	-0.196
2.11537	-0.224
2.11786	-0.196
2.12035	-0.214
2.12289	-0.218
2.12538	-0.303
2.12787	-0.218
2.13036	-0.191
2.13412	-0.242
2.13539	-0.195
2.13788	-0.21
2.14037	-0.195
2.14286	-0.206
2.14535	-0.196
2.14789	-0.191
2.15038	-0.191
2.15287	-0.167
2.15536	-0.167
2.15912	-0.21
2.16039	-0.163
2.16288	-0.163
2.16537	-0.21
2.16786	-0.198
2.17035	-0.145
2.17289	-0.173
2.17538	-0.16
2.17787	-0.207
2.18036	-0.207
2.18412	-0.191
2.18539	-0.166
2.18788	-0.199
2.19037	-0.198
2.19286	-0.2
2.19535	-0.228
2.19788	-0.184
2.20037	-0.163
2.20286	-0.168
2.20535	-0.155
2.20911	-0.123
2.21038	-0.183
2.21287	-0.122
2.21536	-0.187
2.21785	-0.139
2.22034	-0.132
2.22288	-0.152
2.22537	-0.197
2.22786	-0.182
2.23035	-0.143
2.23411	-0.142
2.23538	-0.166
2.23787	-0.166
2.24036	-0.121
2.24285	-0.145
2.24534	-0.159
2.24788	-0.125
2.25037	-0.121
2.25286	-0.129
2.25535	-0.162
2.25911	-0.182
2.26038	-0.222
2.26287	-0.222
2.26536	-0.253
2.26785	-0.307
2.27034	-0.288
2.27288	-0.323
2.27537	-0.39
2.27786	-0.369
2.28035	-0.376
2.28411	-0.454
2.28538	-0.446
2.28787	-0.475
2.29036	-0.502
2.29285	-0.511
2.29534	-0.58
2.29788	-0.555
2.30037	-0.672
2.30286	-0.702
2.30535	-0.702
2.3091	-0.78
2.31037	-0.794
2.31286	-0.846
2.31535	-0.891
2.31784	-0.895
2.32033	-0.977
2.32287	-0.958
2.32536	-0.953
2.32785	-1.01
2.33034	-1.01
2.3341	-0.98
2.33537	-0.985
2.33786	-1.037
2.34035	-0.977
2.34284	-0.996
2.34533	-0.918
2.34787	-0.937
2.35036	-0.885
2.35285	-0.891
2.35534	-0.905
2.3591	-0.823
2.36037	-0.794
2.36286	-0.767
2.36535	-0.765
2.36784	-0.752
2.37033	-0.737
2.37287	-0.709
2.37536	-0.671
2.37785	-0.597
2.38034	-0.589
2.3841	-0.592
2.38537	-0.652
2.38786	-0.652
2.39035	-0.519
2.39284	-0.477
2.39533	-0.494
2.39787	-0.43
2.40036	-0.383
2.40285	-0.468
2.40534	-0.39
2.4091	-0.356
2.41037	-0.335
2.41286	-0.335
2.41535	-0.376
2.41784	-0.277
2.42033	-0.242
2.42286	-0.241
2.42535	-0.28
2.42784	-0.208
2.43033	-0.276
2.43409	-0.221
2.43536	-0.21
2.43785	-0.21
2.44034	-0.205
2.44283	-0.205
2.44532	-0.106
2.44786	-0.163
2.45035	-0.142
2.45284	-0.128
2.45533	-0.083
2.45909	-0.077
2.46036	-0.093
2.46285	-0.093
2.46534	-0.035
2.46783	-0.035
2.47032	-0.092
2.47286	-0.048
2.47535	0.014
2.47784	-0.038
2.48033	0.003
2.48409	-0.017
2.48536	-0.036
2.48785	-0.052
2.49034	0.011
2.49283	-0.06
2.49532	-0.06
2.49786	-0.05
2.50035	-0.058
2.50284	0.012
2.50533	0.029
2.50909	0.023
2.51036	0.01
2.5129	-0.017
2.51534	0.013
2.51783	0.036
2.52032	0.031
2.52286	0.005
2.52535	0.003
2.52784	0.037
2.53033	-0.016
2.53408	0.075
2.53535	0.036
2.53784	0.054
2.54033	-0.004
2.54282	-0.005
2.54531	0.041
2.54785	0.018
2.55034	0.01
2.55283	-0.099
2.55532	-0.056
2.55908	-0.103
2.56035	-0.076
2.56284	-0.052
2.56533	-0.09
2.56782	-0.027
2.57031	-0.1
2.57285	-0.084
2.57534	-0.061
2.57783	-0.072
2.58032	-0.072
2.58408	-0.099
2.58535	-0.041
2.58784	-0.112
2.59033	-0.1
2.59282	-0.127
2.59531	-0.065
2.59785	-0.118
2.60034	-0.118
2.60283	-0.131
2.60532	-0.131
2.60908	-0.174
2.61035	-0.189
2.61284	-0.194
2.61533	-0.183
2.61782	-0.167
2.62031	-0.151
2.62285	-0.158
2.62534	-0.113
2.62783	-0.137
2.63032	-0.135
2.63408	-0.121
2.63534	-0.181
2.63784	-0.137
2.64033	-0.154
2.64282	-0.178
2.64531	-0.194
2.64784	-0.207
2.65033	-0.152
2.65282	-0.207
2.65531	-0.207
2.65907	-0.197
2.66034	-0.226
2.66283	-0.226
2.66532	-0.291
2.66781	-0.22
2.6703	-0.233
2.67284	-0.23
2.67533	-0.276
2.67782	-0.268
2.68031	-0.277
2.68407	-0.265
2.68534	-0.229
2.68783	-0.229
2.69032	-0.283
2.69281	-0.263
2.6953	-0.247
2.69784	-0.179
2.70033	-0.283
2.70282	-0.254
2.70531	-0.227
2.70907	-0.226
2.71034	-0.226
2.71283	-0.173
2.71532	-0.13
2.71781	-0.13
2.7203	-0.099
2.72284	-0.099
2.72533	-0.17
2.72782	-0.113
2.73031	-0.113
2.73407	-0.085
2.73534	-0.104
2.73783	-0.058
2.74032	-0.152
2.74281	-0.109
2.7453	-0.064
2.74783	-0.086
2.75032	-0.094
2.75281	0.007
2.7553	-0.092
2.75906	-0.066
2.76033	-0.102
2.76282	-0.143
2.76531	-0.136
2.7678	-0.04
2.77029	-0.073
2.77283	-0.084
2.77532	-0.088
2.77781	-0.106
2.7803	-0.124
2.78406	-0.089
2.78533	-0.082
2.78782	-0.082
2.79031	-0.115
2.7928	-0.154
2.79529	-0.1
2.79783	-0.107
2.80032	-0.075
2.80281	-0.138
2.8053	-0.154
2.80906	-0.167
2.81033	-0.135
2.81282	-0.135
2.81531	-0.183
2.8178	-0.116
2.82029	-0.146
2.82283	-0.145
2.82532	-0.15
2.82781	-0.134
2.8303	-0.199
2.83406	-0.199
2.83533	-0.215
2.83782	-0.215
2.84031	-0.2
2.8428	-0.2
2.84529	-0.203
2.84783	-0.253
2.85032	-0.24
2.85281	-0.331
2.8553	-0.295
2.85906	-0.349
2.86032	-0.344
2.86281	-0.344
2.8653	-0.321
2.86779	-0.321
2.87028	-0.325
2.87282	-0.391
2.87531	-0.348
2.8778	-0.349
2.88029	-0.329
2.88405	-0.33
2.88532	-0.352
2.88781	-0.352
2.8903	-0.343
2.89279	-0.359
2.89528	-0.285
2.89782	-0.391
2.90031	-0.385
2.9028	-0.382
2.90529	-0.415
2.90905	-0.364
2.91032	-0.422
2.91281	-0.337
2.9153	-0.423
2.91779	-0.46
2.92028	-0.426
2.92282	-0.457
2.92531	-0.533
2.9278	-0.548
2.93029	-0.551
2.93405	-0.558
2.93532	-0.517
2.93781	-0.494
2.9403	-0.501
2.94279	-0.524
2.94528	-0.542
2.94782	-0.512
2.95031	-0.518
2.9528	-0.532
2.95529	-0.519
2.95905	-0.482
2.96032	-0.565
2.96281	-0.557
2.9653	-0.487
2.96779	-0.546
2.97028	-0.499
2.97281	-0.448
2.9753	-0.502
2.97779	-0.418
2.98028	-0.418
2.98404	-0.485
2.98531	-0.45
2.9878	-0.48
2.99029	-0.463
2.99278	-0.412
2.99527	-0.455
2.99781	-0.462
3.0003	-0.437
3.00279	-0.449
3.00528	-0.449
3.00904	-0.403
3.01031	-0.479
3.0128	-0.436
3.01529	-0.431
3.01778	-0.405
3.02027	-0.431
3.02281	-0.445
3.0253	-0.361
3.02779	-0.337
3.03028	-0.317
3.03404	-0.392
3.03531	-0.316
3.0378	-0.337
3.04029	-0.326
3.04278	-0.301
3.04527	-0.324
3.04781	-0.305
3.0503	-0.295
3.05279	-0.286
3.05528	-0.289
3.05904	-0.336
3.06031	-0.329
3.0628	-0.329
3.06529	-0.31
3.06778	-0.324
3.07027	-0.38
3.0728	-0.403
3.07529	-0.346
3.07779	-0.374
3.08028	-0.401
3.08403	-0.397
3.0853	-0.365
3.08779	-0.365
3.09028	-0.372
3.09277	-0.421
3.09526	-0.344
3.0978	-0.371
3.10029	-0.415
3.10278	-0.392
3.10527	-0.336
3.10903	-0.321
3.1103	-0.329
3.11279	-0.329
3.11528	-0.339
3.11777	-0.339
3.12026	-0.342
3.1228	-0.37
3.12529	-0.39
3.12778	-0.327
3.13027	-0.351
3.13403	-0.294
3.1353	-0.294
3.13779	-0.341
3.14028	-0.334
3.14277	-0.334
3.14526	-0.28
3.1478	-0.237
3.15029	-0.282
3.15278	-0.283
3.15527	-0.282
3.15903	-0.274
3.1603	-0.291
3.16279	-0.28
3.16528	-0.275
3.16777	-0.322
3.17026	-0.299
3.1728	-0.247
3.17529	-0.331
3.17778	-0.282
3.18027	-0.293
3.18403	-0.355
3.1853	-0.321
3.18779	-0.335
3.19028	-0.39
3.19277	-0.366
3.19526	-0.38
3.19779	-0.342
3.20028	-0.347
3.20277	-0.403
3.20526	-0.374
3.20902	-0.364
3.21029	-0.416
3.21278	-0.416
3.21527	-0.405
3.21776	-0.39
3.22025	-0.401
3.22279	-0.364
3.22528	-0.396
3.22777	-0.429
3.23026	-0.448
3.23402	-0.415
3.23529	-0.46
3.23778	-0.46
3.24027	-0.399
3.24276	-0.349
3.24525	-0.32
3.24779	-0.315
3.25028	-0.269
3.25277	-0.336
3.25526	-0.321
3.25902	-0.289
3.26029	-0.301
3.26278	-0.301
3.26527	-0.299
3.26776	-0.299
3.27025	-0.288
3.27279	-0.326
3.27528	-0.265
3.27777	-0.346
3.28026	-0.334
3.28402	-0.319
3.28529	-0.323
3.28778	-0.323
3.29027	-0.403
3.29276	-0.421
3.29525	-0.421
3.29778	-0.514
3.30027	-0.501
3.30276	-0.496
3.30525	-0.501
3.30901	-0.546
3.31038	-0.477
3.31277	-0.522
3.31526	-0.531
3.31775	-0.523
3.32024	-0.459
3.32278	-0.579
3.32527	-0.501
3.32776	-0.488
3.33025	-0.526
3.33401	-0.482
3.33528	-0.491
3.33777	-0.409
3.34026	-0.461
3.34275	-0.457
3.34524	-0.39
3.34778	-0.382
3.35027	-0.382
3.35276	-0.417
3.35525	-0.342
3.35901	-0.369
3.36028	-0.385
3.36277	-0.38
3.36526	-0.331
3.36775	-0.311
3.37024	-0.327
3.37278	-0.351
3.37527	-0.341
3.37776	-0.365
3.38025	-0.375
3.38401	-0.263
3.38533	-0.356
3.38777	-0.331
3.39026	-0.352
3.39275	-0.307
3.39524	-0.345
3.39778	-0.343
3.40027	-0.305
3.40276	-0.392
3.40525	-0.394
3.40901	-0.364
3.41032	-0.453
3.41277	-0.327
3.41526	-0.372
3.41775	-0.432
3.42024	-0.43
3.42277	-0.485
3.42526	-0.494
3.42775	-0.443
3.43024	-0.443
3.434	-0.458
3.43527	-0.455
3.43776	-0.436
3.44025	-0.48
3.44274	-0.455
3.44523	-0.427
3.44777	-0.453
3.45026	-0.473
3.45275	-0.461
3.45524	-0.457
3.459	-0.449
3.46032	-0.422
3.46276	-0.377
3.46525	-0.41
3.46774	-0.4
3.47023	-0.394
3.47277	-0.376
3.47526	-0.399
3.47775	-0.408
3.48024	-0.33
3.484	-0.389
3.48537	-0.366
3.48776	-0.366
3.49025	-0.261
3.49274	-0.311
3.49523	-0.271
3.49777	-0.257
3.50026	-0.222
3.50275	-0.223
3.50524	-0.216
3.509	-0.172
3.51027	-0.23
3.51276	-0.23
3.51525	-0.133
3.51774	-0.149
3.52023	-0.178
3.52277	-0.096
3.52526	-0.095
3.52775	-0.102
3.53024	-0.096
3.534	-0.083
3.53536	-0.083
3.53776	-0.092
3.54025	-0.05
3.54274	-0.05
3.54523	-0.04
3.54776	-0.092
3.55025	-0.04
3.55274	0.015
3.55523	0.053
3.55899	-0.004
3.56036	-0.004
3.56275	0.005
3.56524	0.007
3.56773	0.007
3.57022	-0.001
3.57276	0.074
3.57525	0.093
3.57774	0.052
3.58023	0.043
3.58399	0.038
3.58536	0.049
3.58775	0.055
3.59024	0.121
3.59273	0.166
3.59522	0.102
3.59776	0.128
3.60025	0.07
3.60274	0.068
3.60523	0.082
3.60899	0.031
3.61036	0.012
3.61275	0.012
3.61524	0.029
3.61773	0.054
3.62022	0.059
3.62276	0.039
3.62525	0.005
3.62774	0.063
3.63023	0.069
3.63399	0.062
3.63526	0
3.63775	0
3.64024	-0.009
3.64273	-0.09
3.64522	-0.05
3.64776	-0.022
3.65025	-0.066
3.65274	-0.095
3.65523	-0.183
3.65899	-0.195
3.66026	-0.195
3.66275	-0.188
3.66524	-0.28
3.66773	-0.28
3.67022	-0.311
3.67275	-0.337
3.67524	-0.374
3.67773	-0.365
3.68022	-0.416
3.68398	-0.486
3.68525	-0.486
3.68774	-0.466
3.69023	-0.515
3.69272	-0.515
3.69521	-0.548
3.69775	-0.523
3.70024	-0.51
3.70273	-0.523
3.70522	-0.55
3.70898	-0.562
3.71025	-0.604
3.71274	-0.567
3.71523	-0.524
3.71772	-0.581
3.72021	-0.598
3.72275	-0.534
3.72524	-0.584
3.72773	-0.592
3.73022	-0.578
3.73398	-0.581
3.73525	-0.565
3.73774	-0.577
3.74023	-0.551
3.74272	-0.556
3.74521	-0.476
3.74775	-0.53
3.75024	-0.522
3.75273	-0.501
3.75522	-0.471
3.75898	-0.455
3.76025	-0.452
3.76274	-0.466
3.76523	-0.423
3.76772	-0.472
3.77021	-0.385
3.77275	-0.405
3.77524	-0.407
3.77773	-0.376
3.78022	-0.378
3.78398	-0.406
3.78524	-0.367
3.78773	-0.379
3.79022	-0.382
3.79271	-0.318
3.7952	-0.367
3.79774	-0.381
3.80023	-0.387
3.80272	-0.352
3.80521	-0.352
3.80897	-0.33
3.81024	-0.299
3.81273	-0.317
3.81522	-0.303
3.81771	-0.341
3.8202	-0.322
3.82274	-0.28
3.82523	-0.341
3.82772	-0.335
3.83021	-0.317
3.83397	-0.324
3.83524	-0.174
3.83773	-0.277
3.84022	-0.246
3.84271	-0.2
3.8452	-0.26
3.84774	-0.211
3.85023	-0.217
3.85272	-0.18
3.85521	-0.165
3.85897	-0.22
3.86024	-0.18
3.86273	-0.123
3.86522	-0.134
3.86771	-0.131
3.8702	-0.12
3.87274	-0.12
3.87523	-0.094
3.87772	-0.076
3.88021	-0.032
3.88397	-0.036
3.88524	-0.045
3.88773	-0.045
3.89022	-0.09
3.89271	-0.072
3.8952	-0.057
3.89773	-0.042
3.90022	-0.027
3.90271	-0.015
3.9052	-0.014
3.90896	-0.089
3.91023	-0.067
3.91272	-0.067
3.91521	-0.061
3.9177	-0.087
3.92019	-0.082
3.92273	-0.134
3.92522	-0.064
3.92771	-0.125
3.9302	-0.097
3.93396	-0.109
3.93523	-0.109
3.93772	-0.093
3.94021	-0.132
3.9427	-0.132
3.94519	-0.121
3.94773	-0.147
3.95022	-0.173
3.95271	-0.104
3.9552	-0.097
3.95896	-0.086
3.96023	-0.149
3.96272	-0.149
3.96521	-0.109
3.9677	-0.109
3.97019	-0.099
3.97273	-0.133
3.97522	-0.107
3.97771	-0.103
3.9802	-0.19
3.98396	-0.097
3.98523	-0.12
3.98772	-0.203
3.99021	-0.124
3.9927	-0.198
3.99519	-0.101
3.99773	-0.197
4.00022	-0.228
4.00271	-0.117
4.0052	-0.135
4.00896	-0.212
4.01022	-0.169
4.01271	-0.13
4.0152	-0.167
4.01769	-0.162
4.02018	-0.123
4.02272	-0.137
4.02521	-0.147
4.0277	-0.1
4.03019	-0.158
4.03395	-0.184
4.03522	-0.137
4.03771	-0.156
4.0402	-0.154
4.04269	-0.11
4.04518	-0.108
4.04772	-0.183
4.05021	-0.115
4.0527	-0.16
4.05519	-0.177
4.05895	-0.132
4.06022	-0.132
4.06271	-0.161
4.0652	-0.247
4.06769	-0.247
4.07018	-0.286
4.07272	-0.17
4.07521	-0.168
4.0777	-0.178
4.08019	-0.162
4.08395	-0.163
4.08522	-0.163
4.08771	-0.145
4.0902	-0.143
4.09269	-0.143
4.09518	-0.194
4.09772	-0.211
4.10021	-0.197
4.1027	-0.219
4.10519	-0.207
4.10895	-0.247
4.11022	-0.222
4.11271	-0.185
4.1152	-0.222
4.11769	-0.237
4.12018	-0.237
4.12271	-0.259
4.1252	-0.303
4.12769	-0.31
4.13018	-0.251
4.13394	-0.303
4.13521	-0.271
4.1377	-0.285
4.14019	-0.231
4.14268	-0.257
4.14517	-0.241
4.14771	-0.246
4.1502	-0.268
4.15269	-0.205
4.15518	-0.228
4.15899	-0.24
4.16021	-0.202
4.1627	-0.232
4.16519	-0.237
4.16768	-0.195
4.17017	-0.237
4.17271	-0.216
4.1752	-0.224
4.17769	-0.209
4.18018	-0.16
4.18399	-0.21
4.18521	-0.162
4.1877	-0.186
4.19019	-0.168
4.19268	-0.147
4.19517	-0.135
4.19771	-0.178
4.2002	-0.132
4.20269	-0.163
4.20518	-0.163
4.20894	-0.111
4.21143	-0.084
4.2127	-0.122
4.21519	-0.088
4.21768	-0.088
4.22017	-0.097
4.22271	-0.044
4.2252	-0.119
4.22769	-0.057
4.23018	-0.057
4.23394	-0.056
4.2352	-0.035
4.23769	-0.046
4.24018	-0.014
4.24267	0
4.24516	-0.001
4.2477	0.017
4.25019	-0.006
4.25268	-0.07
4.25517	-0.037
4.25893	-0.024
4.2602	-0.022
4.26269	-0.063
4.26518	-0.069
4.26767	-0.011
4.27016	-0.056
4.2727	-0.08
4.27519	-0.091
4.27768	-0.099
4.28017	-0.067
4.28393	-0.079
4.2852	-0.046
4.28769	-0.046
4.29018	-0.123
4.29267	-0.122
4.29516	-0.102
4.2977	-0.038
4.30019	-0.063
4.30268	-0.096
4.30517	-0.045
4.30893	-0.09
4.3102	-0.052
4.31269	-0.052
4.31518	-0.071
4.31767	-0.04
4.32016	-0.043
4.3227	0.003
4.32519	0.027
4.32768	0.017
4.33017	-0.016
4.33393	0.056
4.3352	0.056
4.33769	-0.051
4.34018	-0.044
4.34267	-0.044
4.34516	-0.072
4.34769	-0.066
4.35018	-0.05
4.35267	-0.058
4.35516	-0.059
4.35892	-0.089
4.36019	-0.089
4.36268	-0.139
4.36517	-0.043
4.36766	-0.043
4.37015	-0.098
4.37269	-0.09
4.37518	-0.095
4.37767	-0.114
4.38016	-0.103
4.38392	-0.133
4.38641	-0.042
4.38768	-0.042
4.39017	-0.103
4.39266	-0.079
4.39515	-0.079
4.39769	-0.122
4.40018	-0.11
4.40267	-0.093
4.40516	-0.127
4.40892	-0.102
4.41019	-0.149
4.41268	-0.089
4.41517	-0.128
4.41766	-0.124
4.42015	-0.131
4.42269	-0.075
4.42518	-0.126
4.42767	-0.08
4.43016	-0.073
4.43392	-0.103
4.43641	-0.059
4.43768	-0.106
4.44017	-0.11
4.44266	-0.112
4.44515	-0.097
4.44769	-0.048
4.45018	-0.048
4.45267	0.004
4.45516	-0.061
4.45891	0.018
4.46018	-0.129
4.46267	-0.037
4.46516	-0.048
4.46765	-0.004
4.47014	-0.044
4.47268	-0.085
4.47517	-0.11
4.47766	-0.092
4.48015	-0.092
4.48391	-0.041
4.4864	-0.045
4.48767	-0.045
4.49016	-0.033
4.49265	-0.033
4.49514	-0.087
4.49768	-0.08
4.50017	-0.113
4.50266	-0.131
4.50515	-0.127
4.50891	-0.196
4.5114	-0.153
4.51267	-0.153
4.51516	-0.235
4.51765	-0.235
4.52014	-0.217
4.52268	-0.225
4.52517	-0.246
4.52766	-0.233
4.53015	-0.318
4.53391	-0.303
4.53518	-0.319
4.53767	-0.311
4.54016	-0.319
4.54265	-0.322
4.54514	-0.322
4.54768	-0.277
4.55017	-0.333
4.55266	-0.321
4.55515	-0.278
4.55891	-0.338
4.56017	-0.361
4.56266	-0.298
4.56516	-0.313
4.56765	-0.27
4.57014	-0.283
4.57267	-0.228
4.57516	-0.287
4.57765	-0.236
4.58014	-0.255
4.5839	-0.265
4.58517	-0.205
4.58766	-0.241
4.59015	-0.244
4.59264	-0.257
4.59513	-0.239
4.59767	-0.224
4.60016	-0.22
4.60265	-0.138
4.60514	-0.192
4.6089	-0.209
4.61017	-0.134
4.61266	-0.167
4.61515	-0.125
4.61764	-0.122
4.62013	-0.161
4.62267	-0.175
4.62516	-0.096
4.62765	-0.093
4.63014	-0.093
4.6339	-0.106
4.63517	-0.072
4.63766	-0.113
4.64015	-0.055
4.64264	-0.03
4.64513	-0.058
4.64767	-0.005
4.65016	-0.081
4.65265	-0.072
4.65514	-0.059
4.6589	-0.021
4.66017	-0.056
4.66266	-0.092
4.66515	-0.104
4.66764	-0.059
4.67013	-0.065
4.67266	-0.104
4.67515	-0.109
4.67764	-0.122
4.68014	-0.08
4.68389	-0.134
4.68516	-0.196
4.68765	-0.158
4.69014	-0.183
4.69263	-0.187
4.69512	-0.193
4.69766	-0.204
4.70015	-0.24
4.70264	-0.204
4.70513	-0.233
4.70889	-0.186
4.71016	-0.25
4.71265	-0.25
4.71514	-0.221
4.71763	-0.221
4.72012	-0.195
4.72266	-0.189
4.72515	-0.144
4.72764	-0.161
4.73013	-0.137
4.73389	-0.134
4.73516	-0.144
4.73765	-0.144
4.74014	-0.137
4.74263	-0.154
4.74512	-0.141
4.74766	-0.146
4.75015	-0.156
4.75264	-0.14
4.75513	-0.089
4.75889	-0.141
4.76016	-0.107
4.76265	-0.132
4.76514	-0.094
4.76763	-0.097
4.77012	-0.071
4.77266	-0.054
4.77515	-0.119
4.77764	-0.137
4.78013	-0.068
4.78389	-0.049
4.78515	-0.038
4.78764	-0.038
4.79013	-0.093
4.79262	-0.09
4.79511	-0.049
4.79765	-0.092
4.80014	-0.08
4.80263	-0.04
4.80512	-0.072
4.80888	-0.043
4.81015	-0.043
4.81264	-0.08
4.81513	-0.093
4.81762	-0.032
4.82011	-0.038
4.82265	-0.038
4.82514	-0.041
4.82763	-0.035
4.83012	-0.054
4.83388	-0.047
4.83515	-0.054
4.83764	-0.026
4.84013	-0.087
4.84262	-0.071
4.84511	-0.073
4.84765	-0.034
4.85014	0.007
4.85263	-0.035
4.85512	-0.044
4.85888	-0.114
4.86015	-0.114
4.86264	-0.046
4.86513	-0.07
4.86762	-0.085
4.87011	-0.066
4.87265	-0.046
4.87514	-0.094
4.87763	-0.097
4.88012	-0.108
4.88388	-0.084
4.88515	-0.085
4.88764	-0.089
4.89013	-0.075
4.89262	-0.124
4.89511	-0.141
4.89764	-0.116
4.90013	-0.1
4.90262	-0.121
4.90511	-0.126
4.90887	-0.116
4.91014	-0.076
4.91263	-0.137
4.91512	-0.121
4.91761	-0.098
4.9201	-0.135
4.92264	-0.07
4.92513	-0.125
4.92762	-0.111
4.93011	-0.133
4.93387	-0.076
4.93514	-0.076
4.93763	-0.063
4.94012	-0.063
4.94261	-0.03
4.9451	0
4.94764	-0.001
4.95013	-0.028
4.95262	0.003
[truncated: 10,385 more rows]

## Sheet: Fig 4D
Numerical values for Fig. 4D Proteins used as standard for calibration of a Superdex 200 increase 10/300 column and their molecular weight are indicated. The elution volume of each of these proteins in this column, calculated in the experiments shown at the bottom is indicated in column C. The Kav value was calculated as indicated. Blue dextran was used to calculate the void volume of the column.…
	MW	Ve	Kav= (Ve-Vo)/Vt-Vo)		log (MW)
Vit B12	1355	20.5	0.770792		3.13194
Ribonuclease A	13700	17.87	0.598559		4.13672
Chymotrypsinogen A	25000	17.05	0.544859		4.39794
Ovoalbumin	43000	15.13	0.419122		4.63347
Albumin	67000	14.07	0.349705		4.82607
Ferritine	440000	10.61	0.123117		5.64345
Tyroglobulin	669000	9.41	0.0445318		5.82543
ZepA		15.88	0.468238		4.438
Blue dextran		8.73
Vo= 8.73 ml
Vt= 24 ml

## Sheet: Fig 4E
Numerical values for Fig. 4E. Samples from a PD-10 gel filtration column were subjected to metal determination by ICP-OES. The elution volume for each sample is indicated in columns A and J. Metal content is indicated in rows C-H in mg/L and in rows L-Q in micromolar. The protein content is indicated in micromolar in row R. Values of two different replicates of this experiment are shown. Protein …
Replicate 1
Elution Vol (ml)	Sample	Cd (mg/L)	Co (mg/L)	Cu (mg/L)	Fe (mg/L)	Ni (mg/L)	Zn (mg/L)		Elution Vol (ml)	Sample	Cd (microM)	Co (microM)	Cu (microM)	Fe (microM)	Ni (microM)	Zn (microM)	Protein	Zn:Prot
1	IBVF ION3826-1	0.005	0.005	0.005	0.0220544	0.005	0.00697088		1	IBVF ION3826-1	0.044484	0.0848464	0.0786906	0.394956	0.0851934	0.106621	1.00504	0.106086
2	IBVF ION3826-2	0.005	0.0050967	0.005	0.0173774	0.005	0.00646721		2	IBVF ION3826-2	0.044484	0.0864874	0.0786906	0.3112	0.0851934	0.0989172	4.29426	0.0230348
3	IBVF ION3826-3	0.005	0.005	0.005	0.0161609	0.005	0.00714884		3	IBVF ION3826-3	0.044484	0.0848464	0.0786906	0.289414	0.0851934	0.109343	3.47195	0.0314932
4	IBVF ION3826-4	0.005	0.005	0.0145133	0.0125193	0.00579792	0.386716		4	IBVF ION3826-4	0.044484	0.0848464	0.228412	0.224199	0.0987888	5.91489	5.75613	1.02758
5	IBVF ION3826-5	0.005	0.005	0.0409896	0.0138947	0.0399807	1.63634		5	IBVF ION3826-5	0.044484	0.0848464	0.645099	0.248831	0.681219	25.0282	19.5526	1.28005
6	IBVF ION3826-6	0.005	0.0117449	0.058857	0.0142753	0.0472294	1.59052		6	IBVF ION3826-6	0.044484	0.199303	0.926298	0.255646	0.804727	24.3273	16.172	1.50428
7	IBVF ION3826-7	0.005	0.005	0.0189264	0.00718441	0.00670787	0.267053		7	IBVF ION3826-7	0.044484	0.0848464	0.297865	0.128661	0.114293	4.08463	8.58852	0.475592
8	IBVF ION3826-8	0.005	0.005	0.00730207	0.0143228	0.005	0.0196637		8	IBVF ION3826-8	0.044484	0.0848464	0.114921	0.256498	0.0851934	0.30076	3.19785	0.0940506
9	IBVF ION3826-9	0.005	0.005	0.00990446	0.013685	0.005	0.0341631		9	IBVF ION3826-9	0.044484	0.0848464	0.155878	0.245076	0.0851934	0.522532	3.01512	0.173304
10	IBVF ION3826-10	0.005	0.005	0.005	0.0134653	0.005	0.0111914		10	IBVF ION3826-10	0.044484	0.0848464	0.0786906	0.241141	0.0851934	0.171175	4.93383	0.034694
Replicate 2
Elution Vol (ml)	Sample	Cd (mg/L)	Co (mg/L)	Cu (mg/L)	Fe (mg/L)	Ni (mg/L)	Zn (mg/L)		Elution Vol (ml)	Sample	Cd (microM)	Co (microM)	Cu (microM)	Fe (microM)	Ni (microM)	Zn (microM)	Protein	Zn/Prot
1	IBVF ION3826-11	0.005	0.005	0.005	0.00937745	0.005	0.00915736		1	IBVF ION3826-11	0.044484	0.0848464	0.0786906	0.167934	0.0851934	0.140064	2.74102	0.0510992
2	IBVF ION3826-12	0.005	0.005	0.00519173	0.0107164	0.00503569	0.00875955		2	IBVF ION3826-12	0.044484	0.0848464	0.0817081	0.191913	0.0858015	0.133979	4.38563	0.0305496
3	IBVF ION3826-13	0.005	0.00535105	0.00734787	0.00861008	0.005	0.00961947		3	IBVF ION3826-13	0.044484	0.0908036	0.115642	0.154192	0.0851934	0.147132	2.28418	0.0644133
4	IBVF ION3826-14	0.005	0.005	0.015811	0.0118541	0.005	1.69686		4	IBVF ION3826-14	0.044484	0.0848464	0.248836	0.212287	0.0851934	25.9538	23.2073	1.11835
5	IBVF ION3826-15	0.005	0.005	0.0291804	0.0127345	0.0274447	3.78644		5	IBVF ION3826-15	0.044484	0.0848464	0.459244	0.228054	0.467621	57.9144	38.6483	1.4985
6	IBVF ION3826-16	0.005	0.005	0.0315635	0.00741992	0.0190503	2.61339		6	IBVF ION3826-16	0.044484	0.0848464	0.49675	0.132878	0.324592	39.9723	22.8418	1.74996
7	IBVF ION3826-17	0.005	0.00573586	0.005	0.00887893	0.005	0.178068		7	IBVF ION3826-17	0.044484	0.0973335	0.0786906	0.159007	0.0851934	2.72359	7.67485	0.354872
8	IBVF ION3826-18	0.005	0.005	0.0077659	0.00645564	0.005	0.0131078		8	IBVF ION3826-18	0.044484	0.0848464	0.122221	0.11561	0.0851934	0.200487	6.1216	0.0327507
9	IBVF ION3826-19	0.005	0.005	0.008424	0.00508701	0.005	0.0140471		9	IBVF ION3826-19	0.044484	0.0848464	0.132578	0.0910998	0.0851934	0.214854	3.65469	0.0587885
10	IBVF ION3826-20	0.005	0.005	0.00546593	0.005	0.005	0.0129673		10	IBVF ION3826-20	0.044484	0.0848464	0.0860234	0.0895415	0.0851934	0.198338	3.65469	0.0542694

## Sheet: Fig 5A
Data for Fig. 5A. Figure 5A displays a reference tree generated by Annotree (http://annotree.uwaterloo.ca/annotree/), a server specialized in mapping BLAST outputs to a reference tree derived from GTDB (Genome Taxonomy Database). This resource integrates taxonomic, phylogenetic, and functional annotation data from GTDB, encompassing over 27,000 bacterial and 1,500 archaeal genomes. To replicate t…
Description,Scientific Name,Max Score,Total Score,Query Cover,E value,Per. ident,Acc. Len,Accession
all3515 family Zur-repressed PEP-CTERM protein [Nostoc parmelioides],Nostoc parmelioides,611,611,100%,0.0,100.00,304,"=HYPERLINK(""https://www.ncbi.nlm.nih.gov/protein/WP_190568527.1?report=genbank&log$=prottop&blast_rank=1&RID=W3YGZT1Z016"",""WP_190568527.1"")"
all3515 family Zur-repressed PEP-CTERM protein [Nostocaceae],Nostocaceae,583,583,100%,0.0,95.39,304,"=HYPERLINK(""https://www.ncbi.nlm.nih.gov/protein/WP_011319954.1?report=genbank&log$=prottop&blast_rank=2&RID=W3YGZT1Z016"",""WP_011319954.1"")"
all3515 family Zur-repressed PEP-CTERM protein [Anabaena subtropica],Anabaena subtropica,500,500,99%,2e-177,82.89,305,"=HYPERLINK(""https://www.ncbi.nlm.nih.gov/protein/WP_190407575.1?report=genbank&log$=prottop&blast_rank=3&RID=W3YGZT1Z016"",""WP_190407575.1"")"
all3515 family Zur-repressed PEP-CTERM protein [Nostoc mirabile],Nostoc mirabile,396,396,98%,2e-136,65.67,314,"=HYPERLINK(""https://www.ncbi.nlm.nih.gov/protein/WP_229492523.1?report=genbank&log$=prottop&blast_rank=4&RID=W3YGZT1Z016"",""WP_229492523.1"")"
all3515 family Zur-repressed PEP-CTERM protein [Nostoc favosum],Nostoc favosum,396,396,98%,3e-136,65.33,314,"=HYPERLINK(""https://www.ncbi.nlm.nih.gov/protein/WP_229484516.1?report=genbank&log$=prottop&blast_rank=5&RID=W3YGZT1Z016"",""WP_229484516.1"")"
all3515 family Zur-repressed PEP-CTERM protein [Brasilonema sennae],Brasilonema sennae,395,395,96%,9e-136,66.55,314,"=HYPERLINK(""https://www.ncbi.nlm.nih.gov/protein/WP_246163108.1?report=genbank&log$=prottop&blast_rank=6&RID=W3YGZT1Z016"",""WP_246163108.1"")"
all3515 family Zur-repressed PEP-CTERM protein [Nostoc],Nostoc,380,380,98%,5e-130,62.67,314,"=HYPERLINK(""https://www.ncbi.nlm.nih.gov/protein/WP_190892797.1?report=genbank&log$=prottop&blast_rank=7&RID=W3YGZT1Z016"",""WP_190892797.1"")"
all3515 family Zur-repressed PEP-CTERM protein [Nostoc sphaeroides],Nostoc sphaeroides,379,379,97%,2e-129,62.88,313,"=HYPERLINK(""https://www.ncbi.nlm.nih.gov/protein/WP_118169085.1?report=genbank&log$=prottop&blast_rank=8&RID=W3YGZT1Z016"",""WP_118169085.1"")"
all3515 family Zur-repressed PEP-CTERM protein [Atlanticothrix silvestris],Atlanticothrix silvestris,368,368,96%,2e-125,61.43,304,"=HYPERLINK(""https://www.ncbi.nlm.nih.gov/protein/WP_214437785.1?report=genbank&log$=prottop&blast_rank=9&RID=W3YGZT1Z016"",""WP_214437785.1"")"
all3515 family Zur-repressed PEP-CTERM protein [Hassalia byssoidea],Hassalia byssoidea,369,369,98%,3e-125,64.21,329,"=HYPERLINK(""https://www.ncbi.nlm.nih.gov/protein/WP_236116947.1?report=genbank&log$=prottop&blast_rank=10&RID=W3YGZT1Z016"",""WP_236116947.1"")"
all3515 family Zur-repressed PEP-CTERM protein [Desmonostoc muscorum],Desmonostoc muscorum,359,359,98%,1e-121,62.33,314,"=HYPERLINK(""https://www.ncbi.nlm.nih.gov/protein/WP_193924090.1?report=genbank&log$=prottop&blast_rank=11&RID=W3YGZT1Z016"",""WP_193924090.1"")"
all3515 family Zur-repressed PEP-CTERM protein [Nostoc edaphicum],Nostoc edaphicum,358,358,89%,2e-121,64.60,314,"=HYPERLINK(""https://www.ncbi.nlm.nih.gov/protein/WP_181931941.1?report=genbank&log$=prottop&blast_rank=12&RID=W3YGZT1Z016"",""WP_181931941.1"")"
all3515 family Zur-repressed PEP-CTERM protein [Microseira wollei],Microseira wollei,299,299,91%,7e-98,55.94,318,"=HYPERLINK(""https://www.ncbi.nlm.nih.gov/protein/WP_226589366.1?report=genbank&log$=prottop&blast_rank=13&RID=W3YGZT1Z016"",""WP_226589366.1"")"
all3515 family Zur-repressed PEP-CTERM protein [Microcystis],Microcystis,255,255,82%,3e-81,56.40,294,"=HYPERLINK(""https://www.ncbi.nlm.nih.gov/protein/WP_147073440.1?report=genbank&log$=prottop&blast_rank=14&RID=W3YGZT1Z016"",""WP_147073440.1"")"
all3515 family Zur-repressed PEP-CTERM protein [Romeria gracilis],Romeria gracilis,251,251,87%,8e-80,53.16,274,"=HYPERLINK(""https://www.ncbi.nlm.nih.gov/protein/WP_322743727.1?report=genbank&log$=prottop&blast_rank=15&RID=W3YGZT1Z016"",""WP_322743727.1"")"
all3515 family Zur-repressed PEP-CTERM protein [Iningainema tapete],Iningainema tapete,241,241,93%,2e-75,47.33,307,"=HYPERLINK(""https://www.ncbi.nlm.nih.gov/protein/WP_190837393.1?report=genbank&log$=prottop&blast_rank=16&RID=W3YGZT1Z016"",""WP_190837393.1"")"
all3515 family Zur-repressed PEP-CTERM protein [Nitrosomonas marina],Nitrosomonas marina,233,233,82%,2e-72,48.64,301,"=HYPERLINK(""https://www.ncbi.nlm.nih.gov/protein/WP_090629654.1?report=genbank&log$=prottop&blast_rank=17&RID=W3YGZT1Z016"",""WP_090629654.1"")"
all3515 family Zur-repressed PEP-CTERM protein [Limnofasciculus baicalensis],Limnofasciculus baicalensis,230,230,95%,2e-71,42.81,294,"=HYPERLINK(""https://www.ncbi.nlm.nih.gov/protein/WP_254012335.1?report=genbank&log$=prottop&blast_rank=18&RID=W3YGZT1Z016"",""WP_254012335.1"")"
all3515 family Zur-repressed PEP-CTERM protein [Candidatus Nitrospira inopinata],Candidatus Nitrospira inopinata,219,219,80%,2e-67,48.21,275,"=HYPERLINK(""https://www.ncbi.nlm.nih.gov/protein/WP_062487063.1?report=genbank&log$=prottop&blast_rank=19&RID=W3YGZT1Z016"",""WP_062487063.1"")"
all3515 family Zur-repressed PEP-CTERM protein [Aeoliella straminimaris],Aeoliella straminimaris,214,214,80%,2e-65,47.37,270,"=HYPERLINK(""https://www.ncbi.nlm.nih.gov/protein/WP_252854245.1?report=genbank&log$=prottop&blast_rank=20&RID=W3YGZT1Z016"",""WP_252854245.1"")"
all3515 family Zur-repressed PEP-CTERM protein [Gloeothece citriformis],Gloeothece citriformis,208,208,93%,1e-62,43.49,296,"=HYPERLINK(""https://www.ncbi.nlm.nih.gov/protein/WP_041238215.1?report=genbank&log$=prottop&blast_rank=21&RID=W3YGZT1Z016"",""WP_041238215.1"")"
all3515 family Zur-repressed PEP-CTERM protein [Nitrosospira briensis],Nitrosospira briensis,199,199,86%,3e-59,42.42,291,"=HYPERLINK(""https://www.ncbi.nlm.nih.gov/protein/WP_025039942.1?report=genbank&log$=prottop&blast_rank=22&RID=W3YGZT1Z016"",""WP_025039942.1"")"
all3515 family Zur-repressed PEP-CTERM protein [Aphanothece sacrum],Aphanothece sacrum,199,199,95%,4e-59,41.91,304,"=HYPERLINK(""https://www.ncbi.nlm.nih.gov/protein/WP_227875697.1?report=genbank&log$=prottop&blast_rank=23&RID=W3YGZT1Z016"",""WP_227875697.1"")"
all3515 family Zur-repressed PEP-CTERM protein [Lacipirellula parvula],Lacipirellula parvula,191,191,85%,2e-56,41.51,263,"=HYPERLINK(""https://www.ncbi.nlm.nih.gov/protein/WP_152098639.1?report=genbank&log$=prottop&blast_rank=24&RID=W3YGZT1Z016"",""WP_152098639.1"")"
all3515 family Zur-repressed PEP-CTERM protein [Lacipirellula limnantheis],Lacipirellula limnantheis,191,191,77%,3e-56,45.83,277,"=HYPERLINK(""https://www.ncbi.nlm.nih.gov/protein/WP_145432420.1?report=genbank&log$=prottop&blast_rank=25&RID=W3YGZT1Z016"",""WP_145432420.1"")"
all3515 family Zur-repressed PEP-CTERM protein [Methylocucumis oryzae],Methylocucumis oryzae,190,190,76%,4e-56,44.92,246,"=HYPERLINK(""https://www.ncbi.nlm.nih.gov/protein/WP_052700212.1?report=genbank&log$=prottop&blast_rank=26&RID=W3YGZT1Z016"",""WP_052700212.1"")"
all3515 family Zur-repressed PEP-CTERM protein [Methyloversatilis thermotolerans],Methyloversatilis thermotolerans,191,191,84%,4e-56,44.24,284,"=HYPERLINK(""https://www.ncbi.nlm.nih.gov/protein/WP_018411253.1?report=genbank&log$=prottop&blast_rank=27&RID=W3YGZT1Z016"",""WP_018411253.1"")"
all3515 family Zur-repressed PEP-CTERM protein [Methyloversatilis discipulorum],Methyloversatilis discipulorum,191,191,81%,6e-56,44.94,284,"=HYPERLINK(""https://www.ncbi.nlm.nih.gov/protein/WP_019918919.1?report=genbank&log$=prottop&blast_rank=28&RID=W3YGZT1Z016"",""WP_019918919.1"")"
all3515 family Zur-repressed PEP-CTERM protein [Limnoraphis robusta],Limnoraphis robusta,190,190,91%,1e-55,39.22,299,"=HYPERLINK(""https://www.ncbi.nlm.nih.gov/protein/WP_046281926.1?report=genbank&log$=prottop&blast_rank=29&RID=W3YGZT1Z016"",""WP_046281926.1"")"
all3515 family Zur-repressed PEP-CTERM protein [Aquabacterium soli],Aquabacterium soli,190,190,79%,1e-55,43.92,282,"=HYPERLINK(""https://www.ncbi.nlm.nih.gov/protein/WP_233584993.1?report=genbank&log$=prottop&blast_rank=30&RID=W3YGZT1Z016"",""WP_233584993.1"")"
all3515 family Zur-repressed PEP-CTERM protein [Bythopirellula goksoeyrii],Bythopirellula goksoeyrii,170,170,85%,4e-48,41.95,271,"=HYPERLINK(""https://www.ncbi.nlm.nih.gov/protein/WP_148073750.1?report=genbank&log$=prottop&blast_rank=31&RID=W3YGZT1Z016"",""WP_148073750.1"")"
all3515 family Zur-repressed PEP-CTERM protein [Luteolibacter ambystomatis],Luteolibacter ambystomatis,167,167,82%,8e-47,42.31,280,"=HYPERLINK(""https://www.ncbi.nlm.nih.gov/protein/WP_211629815.1?report=genbank&log$=prottop&blast_rank=32&RID=W3YGZT1Z016"",""WP_211629815.1"")"
all3515 family Zur-repressed PEP-CTERM protein [Pseudobythopirellula maris],Pseudobythopirellula maris,166,166,84%,2e-46,42.05,273,"=HYPERLINK(""https://www.ncbi.nlm.nih.gov/protein/WP_146400432.1?report=genbank&log$=prottop&blast_rank=33&RID=W3YGZT1Z016"",""WP_146400432.1"")"
all3515 family Zur-repressed PEP-CTERM protein [Botrimarina colliarenosi],Botrimarina colliarenosi,165,165,75%,6e-46,41.90,295,"=HYPERLINK(""https://www.ncbi.nlm.nih.gov/protein/WP_146444751.1?report=genbank&log$=prottop&blast_rank=34&RID=W3YGZT1Z016"",""WP_146444751.1"")"
all3515 family Zur-repressed PEP-CTERM protein [Aeoliella mucimassa],Aeoliella mucimassa,164,164,82%,2e-45,39.08,302,"=HYPERLINK(""https://www.ncbi.nlm.nih.gov/protein/WP_145250934.1?report=genbank&log$=prottop&blast_rank=35&RID=W3YGZT1Z016"",""WP_145250934.1"")"
all3515 family Zur-repressed PEP-CTERM protein [Pirellulimonas nuda],Pirellulimonas nuda,163,163,83%,4e-45,40.15,298,"=HYPERLINK(""https://www.ncbi.nlm.nih.gov/protein/WP_197526953.1?report=genbank&log$=prottop&blast_rank=36&RID=W3YGZT1Z016"",""WP_197526953.1"")"
all3515 family Zur-repressed PEP-CTERM protein [Gloeothece verrucosa],Gloeothece verrucosa,162,162,93%,1e-44,37.67,304,"=HYPERLINK(""https://www.ncbi.nlm.nih.gov/protein/WP_013324486.1?report=genbank&log$=prottop&blast_rank=37&RID=W3YGZT1Z016"",""WP_013324486.1"")"
all3515 family Zur-repressed PEP-CTERM protein [Luteolibacter yonseiensis],Luteolibacter yonseiensis,160,160,81%,2e-44,43.92,279,"=HYPERLINK(""https://www.ncbi.nlm.nih.gov/protein/WP_200349977.1?report=genbank&log$=prottop&blast_rank=38&RID=W3YGZT1Z016"",""WP_200349977.1"")"
all3515 family Zur-repressed PEP-CTERM protein [Botrimarina mediterranea],Botrimarina mediterranea,157,157,82%,7e-43,38.30,304,"=HYPERLINK(""https://www.ncbi.nlm.nih.gov/protein/WP_145114287.1?report=genbank&log$=prottop&blast_rank=39&RID=W3YGZT1Z016"",""WP_145114287.1"")"
all3515 family Zur-repressed PEP-CTERM protein [Posidoniimonas corsicana],Posidoniimonas corsicana,155,155,76%,2e-42,41.67,275,"=HYPERLINK(""https://www.ncbi.nlm.nih.gov/protein/WP_197531107.1?report=genbank&log$=prottop&blast_rank=40&RID=W3YGZT1Z016"",""WP_197531107.1"")"
all3515 family Zur-repressed PEP-CTERM protein [Methylomonas rhizoryzae],Methylomonas rhizoryzae,154,154,81%,5e-42,42.46,277,"=HYPERLINK(""https://www.ncbi.nlm.nih.gov/protein/WP_150046233.1?report=genbank&log$=prottop&blast_rank=41&RID=W3YGZT1Z016"",""WP_150046233.1"")"
all3515 family Zur-repressed PEP-CTERM protein [Roseiconus lacunae],Roseiconus lacunae,150,150,82%,2e-40,39.23,271,"=HYPERLINK(""https://www.ncbi.nlm.nih.gov/protein/WP_149496637.1?report=genbank&log$=prottop&blast_rank=42&RID=W3YGZT1Z016"",""WP_149496637.1"")"
all3515 family Zur-repressed PEP-CTERM protein [Methylomonas lenta],Methylomonas lenta,149,149,87%,4e-40,39.48,276,"=HYPERLINK(""https://www.ncbi.nlm.nih.gov/protein/WP_066979497.1?report=genbank&log$=prottop&blast_rank=43&RID=W3YGZT1Z016"",""WP_066979497.1"")"
all3515 family Zur-repressed PEP-CTERM protein [Botrimarina hoheduenensis],Botrimarina hoheduenensis,146,146,75%,1e-38,38.10,294,"=HYPERLINK(""https://www.ncbi.nlm.nih.gov/protein/WP_146574188.1?report=genbank&log$=prottop&blast_rank=44&RID=W3YGZT1Z016"",""WP_146574188.1"")"
PEP-CTERM sorting domain-containing protein [Luteolibacter flavescens],Luteolibacter flavescens,142,142,81%,3e-37,37.25,273,"=HYPERLINK(""https://www.ncbi.nlm.nih.gov/protein/WP_264501537.1?report=genbank&log$=prottop&blast_rank=45&RID=W3YGZT1Z016"",""WP_264501537.1"")"
all3515 family Zur-repressed PEP-CTERM protein [Phycisphaera mikurensis],Phycisphaera mikurensis,142,142,75%,4e-37,37.25,314,"=HYPERLINK(""https://www.ncbi.nlm.nih.gov/protein/WP_014436087.1?report=genbank&log$=prottop&blast_rank=46&RID=W3YGZT1Z016"",""WP_014436087.1"")"
all3515 family Zur-repressed PEP-CTERM protein [Tautonia plasticadhaerens],Tautonia plasticadhaerens,136,136,78%,3e-35,37.80,264,"=HYPERLINK(""https://www.ncbi.nlm.nih.gov/protein/WP_145272868.1?report=genbank&log$=prottop&blast_rank=47&RID=W3YGZT1Z016"",""WP_145272868.1"")"
all3515 family Zur-repressed PEP-CTERM protein [Paludisphaera soli],Paludisphaera soli,127,127,82%,8e-32,38.19,274,"=HYPERLINK(""https://www.ncbi.nlm.nih.gov/protein/WP_165248701.1?report=genbank&log$=prottop&blast_rank=48&RID=W3YGZT1Z016"",""WP_165248701.1"")"

## Sheet: Fig 6A
Numerical data for Fig. 6A showing MIB score values of ZepA residues from 4 cyanobacteria
Anabaena sp,				Candidatus Nitrospira inopinata				Aquincola tertiaricarbonis				Lacipirellula limnanthesis
Residue Number	Amino Acid	Score		Residue Number	Amino Acid	Score		Residue Number	Amino Acid	Score		Residue Number	Amino Acid	Score
1	HIS	1.355		1	GLN	-0.271		1	SER	0.72		1	ALA	-0.436
2	GLY	-0.077		2	ALA	-0.415		2	GLY	-0.263		2	GLU	1.511
3	ASN	-0.067		3	VAL	-0.415		3	ILE	-0.263		3	HIS	0.982
4	HIS	3.074		4	GLU	0.718		4	ARG	-0.263		4	ASN	1.92
5	THR	-0.189		5	TYR	-0.216		5	ALA	-0.263		5	TYR	0.741
6	HIS	3.074		6	TYR	-0.069		6	ALA	-0.263		6	TYR	0.303
7	ALA	2.197		7	VAL	-0.415		7	GLU	-0.263		7	VAL	-0.436
8	ASP	2.505		8	GLY	-0.415		8	GLY	-0.263		8	THR	-0.436
9	GLU	4.733		9	ILE	-0.415		9	ILE	-0.263		9	VAL	-0.436
10	THR	-0.408		10	ASP	0.402		10	GLY	-0.263		10	ASP	-0.436
11	GLU	1.956		11	GLY	-0.415		11	TYR	0.395		11	GLY	-0.436
12	PHE	-0.408		12	ARG	-0.415		12	TYR	-0.263		12	ARG	-0.436
13	TYR	1.146		13	ALA	-0.415		13	ILE	-0.263		13	PRO	-0.436
14	ILE	-0.408		14	VAL	-0.415		14	GLY	-0.263		14	THR	-0.436
15	GLY	-0.408		15	ILE	-0.415		15	VAL	-0.263		15	LEU	-0.436
16	LEU	-0.408		16	PRO	-0.415		16	ASP	1.236		16	THR	-0.436
17	ASP	0.13		17	THR	-0.415		17	SER	-0.263		17	SER	-0.436
18	GLY	-0.408		18	GLY	-0.415		18	LEU	-0.263		18	GLY	-0.436
19	LEU	-0.408		19	THR	-0.415		19	GLN	-0.263		19	THR	-0.436
20	ARG	-0.145		20	TYR	-0.415		20	THR	-0.263		20	TYR	-0.436
21	VAL	-0.408		21	ALA	-0.415		21	VAL	-0.263		21	ALA	-0.436
22	LEU	-0.408		22	GLY	-0.415		22	ALA	-0.263		22	GLY	-0.436
23	ALA	-0.408		23	LEU	0.003		23	SER	-0.263		23	LEU	-0.436
24	SER	-0.408		24	ASP	0.003		24	GLY	-0.263		24	GLY	-0.436
25	GLY	-0.408		25	ASN	-0.415		25	THR	-0.263		25	ASN	-0.436
26	THR	-0.408		26	PRO	-0.415		26	PHE	-0.263		26	PRO	-0.436
27	TYR	-0.408		27	ASN	-0.415		27	ALA	-0.263		27	ASN	-0.436
28	ALA	-0.408		28	TYR	-0.415		28	GLY	-0.263		28	SER	-0.436
29	GLY	-0.408		29	GLY	-0.415		29	LEU	-0.263		29	GLY	-0.436
30	LEU	-0.061		30	ARG	-0.415		30	ALA	-0.263		30	ARG	-0.436
31	ASP	-0.061		31	LEU	-0.415		31	ASN	-0.263		31	LEU	-0.436
32	ASN	-0.408		32	THR	-0.415		32	PRO	-0.263		32	THR	-0.436
33	PRO	-0.408		33	PHE	-0.415		33	ASN	-0.263		33	LEU	-0.436
34	ASN	-0.408		34	LEU	-0.415		34	ALA	-0.263		34	LEU	-0.436
35	TYR	-0.408		35	TYR	4.76		35	GLY	-0.263		35	TYR	2.17
36	ASN	-0.408		36	ALA	-0.131		36	ARG	-0.263		36	ALA	1.357
37	ARG	-0.408		37	HIS	4.76		37	LEU	-0.263		37	HIS	4.168
38	LEU	-0.408		38	LEU	-0.415		38	THR	-0.263		38	TRP	-0.436
39	THR	-0.408		39	ASN	0.153		39	LEU	-0.263		39	ASN	0.179
40	PHE	-0.408		40	GLU	0.27		40	LEU	-0.263		40	ASP	1.511
41	LEU	-0.408		41	THR	-0.415		41	LEU	-0.263		41	ASP	1.006
42	TYR	1.414		42	ASP	0.267		42	ASP	5.533		42	THR	0.082
43	ALA	0.637		43	PRO	-0.415		43	HIS	5.533		43	PRO	-0.436
44	HIS	4.538		44	THR	0.267		44	GLY	-0.263		44	SER	-0.436
45	ARG	1.896		45	ARG	-0.222		45	ASN	4.026		45	SER	1.851
46	GLU	3.074		46	ASN	0.776		46	HIS	4.459		46	ASN	2.148
47	GLU	1.876		47	HIS	2.421		47	PHE	2.424		47	HIS	4.168
48	ASP	0.95		48	TYR	1.573		48	HIS	5.899		48	PHE	2.239
49	PHE	0.065		49	HIS	4.76		49	GLY	-0.263		49	HIS	4.168
50	THR	0.685		50	GLY	-0.415		50	ILE	-0.263		50	GLY	-0.436
51	THR	0.386		51	ILE	-0.415		51	GLY	-0.263		51	ILE	-0.436
52	ASN	1.905		52	GLY	-0.415		52	ALA	-0.263		52	GLY	-0.436
53	HIS	4.538		53	ALA	-0.415		53	TYR	-0.263		53	VAL	-0.436
54	PHE	1.903		54	TYR	-0.415		54	SER	-0.263		54	TYR	-0.436
55	HIS	4.538		55	THR	-0.415		55	TYR	-0.263		55	SER	0.105
56	GLY	-0.408		56	TYR	-0.415		56	THR	-0.263		56	LEU	-0.436
57	ILE	-0.408		57	SER	-0.415		57	GLY	-0.263		57	THR	-0.436
58	GLY	-0.408		58	GLY	-0.415		58	THR	-0.263		58	GLY	-0.436
59	ALA	-0.408		59	PRO	-0.415		59	ALA	-0.263		59	PRO	-0.436
60	TYR	-0.408		60	ALA	-0.415		60	ALA	-0.263		60	VAL	-0.436
61	SER	-0.408		61	ASP	-0.415		61	ALA	-0.263		61	ASP	-0.436
62	TYR	-0.408		62	ALA	-0.415		62	PRO	-0.263		62	ALA	-0.436
63	SER	-0.408		63	PRO	-0.415		63	VAL	-0.263		63	PRO	-0.436
64	GLY	-0.408		64	VAL	-0.415		64	VAL	-0.263		64	ILE	-0.436
65	PRO	-0.408		65	ILE	-0.415		65	GLN	-0.263		65	VAL	-0.436
66	LEU	-0.408		66	ASN	-0.415		66	PRO	-0.263		66	ALA	-0.436
67	GLY	-0.408		67	PRO	-0.415		67	THR	-0.263		67	ASP	0.148
68	SER	-0.408		68	THR	-0.415		68	SER	-0.263		68	THR	-0.436
69	PRO	-0.408		69	ASN	-0.415		69	ALA	-0.263		69	ASN	-0.436
70	SER	-0.408		70	ALA	-0.415		70	ASN	-0.263		70	GLY	-0.436
71	ILE	-0.408		71	ASN	1.214		71	ASN	-0.263		71	ASN	1.538
72	ASN	-0.408		72	ASN	-0.415		72	ARG	-0.263		72	ASN	-0.436
73	PRO	-0.408		73	ARG	-0.415		73	LEU	-0.263		73	ARG	2.465
74	THR	-0.408		74	ILE	-0.415		74	PRO	-0.263		74	LEU	-0.436
75	ASN	-0.408		75	PRO	-0.415		75	GLU	5.899		75	PRO	-0.436
76	ILE	-0.408		76	GLU	4.332		76	PRO	-0.263		76	GLU	3.549
77	ASN	-0.408		77	THR	1.736		77	SER	-0.263		77	THR	-0.436
78	ASN	-0.408		78	TYR	1.886		78	SER	-0.263		78	TYR	2.344
79	ARG	-0.408		79	THR	1.886		79	ARG	-0.263		79	THR	1.382
80	ILE	-0.408		80	ALA	-0.415		80	VAL	-0.263		80	GLY	-0.436
81	PRO	-0.408		81	GLN	-0.415		81	ASP	-0.263		81	GLN	-0.245
82	GLU	2.724		82	PRO	-0.415		82	GLU	-0.263		82	ALA	-0.436
83	THR	-0.408		83	PRO	-0.415		83	ALA	-0.263		83	PRO	-0.436
84	TYR	2.126		84	LEU	-0.415		84	THR	-0.263		84	LEU	-0.436
85	THR	1.451		85	PRO	-0.415		85	SER	-0.263		85	THR	-0.436
86	GLY	-0.408		86	LEU	-0.415		86	SER	-0.263		86	LEU	-0.436
87	GLN	-0.408		87	PHE	-0.415		87	ILE	-0.263		87	LYS	-0.436
88	ILE	-0.408		88	PRO	-0.415		88	ALA	-0.263		88	PRO	-0.436
89	PRO	-0.408		89	GLY	-0.415		89	LEU	-0.263		89	GLY	-0.436
90	LEU	-0.408		90	GLU	-0.415		90	GLN	-0.263		90	SER	-0.436
91	GLN	-0.408		91	GLY	-0.415		91	ALA	-0.263		91	GLY	-0.436
92	LEU	-0.408		92	VAL	-0.415		92	GLY	-0.263		92	ALA	-0.436
93	LEU	-0.408		93	HIS	0.091		93	SER	-0.263		93	PHE	-0.436
94	PRO	-0.408		94	ALA	-0.415		94	GLY	-0.263		94	ALA	-0.436
95	GLY	-0.408		95	GLY	-0.415		95	ALA	-0.263		95	GLY	-0.436
96	LYS	-0.408		96	LEU	-0.415		96	TYR	-0.263		96	LYS	-0.436
97	GLY	-0.408		97	TRP	-0.415		97	ALA	-0.263		97	LEU	-0.436
98	ALA	-0.408		98	VAL	-0.415		98	GLY	-0.263		98	VAL	-0.436
99	PHE	-0.408		99	SER	-0.415		99	ARG	-0.263		99	SER	-0.221
100	ALA	-0.408		100	ARG	-0.415		100	TRP	-0.263		100	GLY	-0.436
101	GLY	-0.408		101	PRO	-0.415		101	VAL	-0.263		101	GLU	1.067
102	ARG	-0.408		102	VAL	-0.415		102	SER	-0.263		102	ASN	0.991
103	LEU	-0.408		103	PRO	-0.415		103	GLN	-0.263		103	GLY	-0.436
104	VAL	-0.408		104	GLY	-0.415		104	PRO	-0.263		104	GLU	1.945
105	SER	-0.408		105	LEU	-0.415		105	LEU	-0.263		105	HIS	2.183
106	THR	-0.408		106	GLU	0.952		106	ALA	-0.263		106	TYR	1.738
107	ALA	-0.408		107	TYR	0.795		107	ALA	-0.263		107	SER	-0.436
108	THR	-0.408		108	SER	-0.415		108	GLY	-0.263		108	ASP	1.945
109	GLY	-0.408		109	LEU	-0.01		109	ALA	-0.263		109	LEU	-0.436
110	ALA	-0.192		110	LEU	-0.415		110	PRO	-0.263		110	SER	1.662
111	GLU	1.103		111	GLU	1.262		111	ALA	-0.263		111	LEU	-0.436
112	TYR	-0.07		112	TRP	-0.415		112	ALA	-0.263		112	TYR	-0.436
113	SER	-0.408		113	ALA	-0.415		113	ASP	2.515		113	SER	2.666
114	ASN	-0.408		114	PRO	-0.415		114	TYR	1.339		114	ILE	-0.436
115	ILE	-0.408		115	THR	-0.415		115	SER	-0.263		115	HIS	2.666
116	LYS	-0.408		116	ASP	1.673		116	TYR	-0.263		116	ASP	0.982
117	ILE	-0.408		117	ARG	-0.415		117	LEU	-0.263		117	LEU	-0.436
118	GLU	1.146		118	ILE	-0.415		118	GLY	-0.263		118	ALA	-0.436
119	THR	-0.408		119	ARG	-0.415		119	GLY	-0.263		119	ALA	-0.436
120	VAL	-0.408		120	ASP	1.027		120	ALA	-0.263		120	ALA	-0.436
121	GLU	1.938		121	ALA	-0.415		121	SER	-0.263		121	ALA	-0.436
122	THR	-0.408		122	GLU	-0.087		122	ILE	-0.263		122	THR	-0.436
123	LEU	-0.408		123	LEU	1.975		123	GLN	-0.263		123	LEU	-0.436
124	ALA	-0.408		124	GLY	-0.415		124	SER	-0.263		124	ASN	-0.436
125	SER	-0.408		125	SER	-0.415		125	LEU	-0.263		125	PRO	-0.436
126	ALA	-0.408		126	PRO	-0.415		126	SER	-0.263		126	THR	-0.436
127	THR	-0.408		127	GLU	1.401		127	GLY	-0.263		127	SER	-0.436
128	ASP	2.325		128	HIS	2.116		128	LEU	-0.263		128	PRO	-0.436
129	ALA	-0.064		129	TYR	0.511		129	GLY	-0.263		129	GLN	1.511
130	ASP	2.197		130	LEU	-0.118		130	THR	-0.263		130	GLY	-0.436
131	ASP	4.733		131	PHE	-0.415		131	ALA	-0.263		131	TYR	-0.436
132	GLN	-0.408		132	HIS	2.116		132	ALA	-0.263		132	MET	-0.436
133	TYR	-0.408		133	SER	-0.118		133	GLY	-0.263		133	TYR	-0.436
134	LEU	-0.137		134	SER	-0.121		134	VAL	-0.263		134	ASN	-0.436
135	PHE	-0.408		135	GLY	-0.415		135	LEU	-0.263		135	SER	-0.436
136	ASN	-0.408		136	GLY	-0.415		136	TYR	-0.263		136	ASN	0.371
137	SER	-0.22		137	ARG	-0.415		137	ASN	-0.263		137	ALA	-0.436
138	SER	-0.211		138	TRP	-0.415		138	SER	-0.263		138	GLY	-0.436
139	GLY	-0.408		139	THR	-0.105		139	SER	0.319		139	TYR	-0.073
140	GLY	-0.408		140	GLN	-0.415		140	ALA	-0.263		140	LYS	-0.436
141	ARG	-0.408		141	SER	1.673		141	GLY	-0.263		141	ASN	-0.436
142	TRP	-0.408		142	LEU	-0.415		142	ARG	-0.263		142	THR	-0.436
143	GLN	-0.408		143	GLU	0.363		143	TRP	-0.263		143	PRO	-0.436
144	SER	-0.408		144	GLY	-0.415		144	ASN	-0.263		144	MET	-0.436
145	SER	-0.408		145	THR	-0.415		145	ALA	-0.263		145	THR	-0.436
146	LEU	-0.408		146	ARG	-0.415		146	ALA	-0.263		146	GLY	-0.436
147	GLY	-0.408		147	LEU	-0.415		147	PHE	-0.263		147	LEU	-0.436
148	GLY	-0.408		148	ALA	-0.415		148	SER	-0.263		148	ASN	-0.436
149	ALA	0.146		149	LEU	-0.415		149	ASP	-0.019		149	LEU	-0.436
150	THR	0.524		150	GLN	0.652		150	VAL	-0.263		150	ALA	-0.436
151	ILE	-0.408		151	THR	-0.415		151	VAL	-0.263		151	LEU	-0.436
152	GLY	-0.408		152	VAL	-0.415		152	VAL	-0.263		152	GLU	0.684
153	LEU	-0.408		153	GLY	-0.415		153	GLY	-0.263		153	ILE	-0.436
154	GLN	-0.408		154	LEU	-0.415		154	LEU	-0.263		154	VAL	-0.436
155	LEU	-0.295		155	THR	-0.415		155	LYS	-0.263		155	SER	-0.436
156	ILE	-0.408		156	PRO	-0.415		156	LEU	-0.263		156	ILE	-0.436
157	SER	0.007		157	GLY	-0.415		157	GLU	-0.263		157	SER	-0.436
158	ILE	-0.408		158	LEU	-0.415		158	SER	0.313		158	PRO	-0.436
159	SER	-0.408		159	ARG	-0.415		159	ILE	-0.263		159	GLY	-0.436
160	SER	-0.408		160	VAL	-0.415		160	SER	-0.263		160	LEU	-0.436
161	GLY	0.142		161	MET	-0.415		161	SER	-0.263		161	ASN	-0.436
162	LEU	-0.408		162	ASP	0.444		162	GLY	-0.263		162	LEU	-0.436
163	ASN	-0.408		163	GLN	0.091		163	LEU	-0.263		163	GLY	-0.436
164	VAL	-0.408		164	THR	0.444		164	LYS	2.183		164	GLN	-0.436
165	ALA	-0.408		165	GLY	-0.415		165	VAL	-0.263		165	ALA	-0.436
166	ASP	-0.265		166	THR	-0.415		166	ALA	-0.263		166	GLY	-0.436
167	GLU	-0.265		167	THR	-0.415		167	ILE	-0.263		167	LEU	-0.436
168	ALA	-0.408		168	ILE	-0.415		168	GLY	-0.263		168	ASN	-0.436
169	GLY	-0.408		169	PHE	-0.415		169	ASN	-0.263		169	GLN	-0.436
170	VAL	-0.408		170	THR	-0.415		170	GLU	0.663		170	SER	-0.436
171	ASN	-0.408		171	GLY	-0.415		171	MET	-0.263		171	GLY	-0.436
172	LEU	-0.408		172	PRO	-0.415		172	ASP	3.174		172	ASP	0.684
173	PHE	-0.408		173	GLY	-0.415		173	ALA	-0.263		173	ARG	-0.436
174	ASN	-0.408		174	GLN	-0.415		174	PHE	-0.263		174	LEU	-0.436
175	SER	-0.223		175	THR	-0.415		175	ALA	-0.263		175	ALA	-0.436
176	VAL	-0.408		176	TYR	-0.415		176	ALA	-0.263		176	ILE	-0.436
177	GLY	-0.408		177	VAL	-0.415		177	GLY	-0.263		177	GLY	-0.436
178	ASP	-0.223		178	LEU	-0.415		178	VAL	-0.263		178	GLY	-0.436
179	ILE	-0.408		179	GLY	-0.415		179	GLY	-0.263		179	GLU	2.666
180	TYR	-0.408		180	GLU	1.29		180	SER	-0.263		180	ALA	-0.436
181	THR	-0.408		181	GLY	-0.415		181	VAL	-0.263		181	SER	-0.436
182	ILE	-0.408		182	ASP	1.29		182	PHE	-0.263		182	TRP	-0.436
183	GLY	-0.408		183	ARG	0.363		183	THR	-0.263		183	PRO	-0.436
184	THR	-0.408		184	PHE	-0.415		184	LEU	-0.263		184	PHE	-0.436
185	GLY	-0.408		185	SER	1.262		185	GLY	-0.263		185	GLU	0.764
186	ASP	1.938		186	PHE	-0.415		186	ASP	2.439		186	PRO	-0.436
187	ASN	-0.408		187	PHE	-0.415		187	SER	2.439		187	VAL	-0.436
188	PHE	-0.408		188	PRO	-0.415		188	GLY	-0.263		188	PHE	-0.436
189	THR	-0.408		189	THR	-0.415		189	SER	-0.263		189	TRP	-0.436
190	PHE	-0.408		190	PHE	-0.415		190	LEU	-0.263		190	THR	-0.436
191	ARG	-0.408		191	TYR	-0.415		191	ASN	-0.263		191	ALA	-0.436
192	PRO	-0.408		192	THR	-0.415		192	PHE	-0.263		192	GLU	-0.436
193	LYS	-0.408		193	VAL	-0.415		193	LEU	-0.263		193	ASN	-0.436
194	PHE	-0.408		194	LEU	-0.415		194	PRO	-0.263		194	ALA	-0.436
195	TRP	-0.408		195	ALA	-0.415		195	THR	-0.263		195	ALA	-0.436
196	THR	0.142		196	ASP	1.326		196	PHE	-0.263		196	PRO	-0.436
197	ASP	0.142		197	GLU	1.326		197	HIS	3.174		197	GLY	-0.436
198	ALA	-0.408		198	SER	-0.175		198	ALA	-0.263		198	ASN	-0.436
199	ALA	-0.408		199	ARG	-0.253		199	ASP	2.081		199	TYR	0.975
200	ALA	-0.408		200	TYR	-0.415		200	ALA	-0.263		200	SER	0.808
201	ALA	-0.408		201	THR	-0.415		201	ASN	-0.263		201	ALA	-0.436
202	LEU	-0.408		202	ALA	-0.415		202	VAL	-0.263		202	SER	-0.436
203	GLY	-0.408		203	SER	-0.415		203	ALA	-0.263		203	LEU	-0.436
204	LYS	-0.408		204	PHE	-0.415		204	PRO	-0.263		204	ARG	-0.436
205	TYR	-0.408		205	ARG	-0.415		205	GLY	-0.263		205	LEU	-0.436
206	SER	0.007		206	LEU	-0.415		206	VAL	-0.263		206	VAL	-0.436
207	ALA	-0.408		207	ILE	-0.415		207	TYR	-0.263		207	ASP	0.188
208	THR	-0.408		208	ASP	2.509		208	SER	0.313		208	GLN	-0.436
209	PHE	-0.408		209	LEU	-0.415		209	ALA	-0.263		209	ALA	-0.436
210	LYS	-0.408		210	ASN	2.509		210	GLN	-0.263		210	ASN	0.188
211	LEU	-0.408		211	GLY	-0.415		211	PHE	-0.263		211	VAL	-0.436
212	VAL	-0.408		212	GLY	-0.415		212	SER	-0.263		212	PHE	-0.436
213	ASP	0.692		213	ALA	-0.415		213	LEU	-0.263		213	GLY	-0.436
214	VAL	-0.408		214	GLY	-0.415		214	VAL	-0.263		214	SER	0.088
215	SER	0.692		215	HIS	0.652		215	ASN	-0.263		215	SER	-0.436
216	THR	-0.408		216	SER	-0.415		216	LEU	-0.263		216	GLY	-0.436
217	ASP	1.011		217	GLY	-0.415		217	GLY	-0.263		217	THR	0.148
218	SER	1.011		218	ILE	-0.415		218	GLY	-0.263		218	PHE	-0.436
219	SER	-0.408		219	PHE	-0.415		219	ASN	-0.263		219	HIS	4.135
220	THR	-0.408		220	HIS	4.644		220	SER	-0.263		220	VAL	-0.436
221	PRO	-0.408		221	PHE	-0.415		221	ALA	-0.263		221	ASP	4.135
222	LEU	-0.408		222	ASP	4.644		222	VAL	-0.263		222	PHE	-0.436
223	LEU	-0.408		223	PHE	-0.415		223	GLN	-0.263		223	ALA	-0.436
224	GLU	0.13		224	ARG	-0.415		224	SER	-0.263		224	VAL	-0.436
225	SER	-0.408		225	PRO	-0.415		225	GLY	-0.263		225	VAL	-0.436
226	GLY	-0.408		226	VAL	-0.415		226	GLY	-0.263		226	PRO	-0.436
227	THR	-0.408		227	PRO	-0.415		227	SER	-0.263		227	GLU	-0.436
228	PHE	-0.408		228	LEU	-0.415		228	PHE	-0.263
229	SER	-0.408						229	ALA	-0.263
230	PHE	-0.408						230	TYR	-0.263		Binding Potential
231	ASP	-0.408						231	ASP	-0.263
232	PHE	-0.408						232	PHE	-0.263
233	SER	-0.408						233	SER	-0.263
234	VAL	-0.408						234	VAL	-0.263
235	GLU	-0.408						235	ALA	-0.263
236	GLN	-0.408						236	ALA	-0.263
237	VAL	-0.408						237	PRO	-0.263
238	PRO	-0.408						238	VAL	-0.263
239	GLU	-0.408						239	PRO	-0.263
								240	GLU	-0.263

## Sheet: Fig 9
Treefile of Fig. 9
	#NEXUS
	begin taxa;
		dimensions ntax=48;
		taxlabels
		Aeoliella_mucimassa[&!name="Aeoliella mucimassa"]
		Anabaena_minutissima[&!name="Anabaena minutissima"]
		Anabaena_subtropica[&!name="Anabaena subtropica"]
		Aphanothece_sacrum[&!name="Aphanotece sacrum"]
		Aquabacterium_soli[&!name="Aquabacterium soli"]
		Aquincola_tertiaricarbonis[&!name="Aquincola tertiaricarbonis"]
		Atlanticothrix_silvestris[&!name="Atlanticothrix silvestrix"]
		Botrimarina_colliarenosi[&!name="Botrimarina colliarenosi"]
		Botrimarina_hoheduenensis[&!name="Botrimarina hoheduenensis"]
		Botrimarina_mediterranea[&!name="Botrimarina mediterranea"]
		Brasilonema_sennae[&!name="Brasilonema sennae"]
		Bythopirellula_goksoeyrii[&!name="Bythopirellula goksoeyrii"]
		Candidatus_Nitrospira_inopinata[&!name="Candidatus Nitrospira inopinata"]
		Gloeothece_citriformis[&!name="Gloeothece citriformis"]
		Gloeothece_verrucosa[&!name="Gloeothece verrucosa"]
		Hassallia_byssoidea[&!name="Hassallia byssoidea"]
		Iningainema_tapete[&!name="Iningainema tapete"]
		Lacipirellula_limnantheis[&!name="Lacipirellula limnantheis"]
		Lacipirellula_parvula[&!name="Lacipirellula parvula"]
		Limnoraphis_robusta[&!name="Limnoraphis robusta"]
		Luteolibacter_ambystomatis[&!name="Luteolibacter ambystomatis"]
		Luteolibacter_yonseiensis[&!name="Luteolibacter yonseiensis"]
		Methylocucumis_oryzae[&!name="Methylocucumis oryzae"]
		Methylomonas_lenta[&!name="Methylomonas lenta"]
		Methylomonas_rhizoryzae[&!name="Methylomonas rhizoryzae"]
		Methyloversatilis_discipulorum[&!name="Methyloversatilis discipulorum"]
		Methyloversatilis_thermotolerans[&!name="Methyloversatilis thermotolerans"]
		Microcystis[&!name="Microcystis aeruginosa"]
		Microseira_wollei[&!name="Microseira wollei"]
		Nitrosomonas_marina[&!name="Nitrosomonas marina"]
		Nitrosospira_briensis[&!name="Nitrosospira briensis"]
		Nostoc[&!name="Nostoc CCNP1411"]
		Nostoc_edaphicum[&!name="Nostoc edaphicum"]
		Nostoc_favosum[&!name="Nostoc favosum"]
		Nostoc_mirabile[&!name="Nostoc mirabile"]
		Nostoc_parmelioides[&!name="Nostoc parmelioides"]
		Nostoc_sphaeroides[&!name="Nostoc sphaeroides"]
		Nostocaceae[&!name="Nostoc sp. PCC 7120"]
		Paludisphaera_soli[&!name="Paludisphaera soli"]
		Phycisphaera_mikurensis[&!name="Phycisphaera mikurensis"]
		Pirellulimonas_nuda[&!name="Pirellulimonas nuda"]
		Posidoniimonas_corsicana[&!name="Posidoniimonas corsicana"]
		Pseudobythopirellula_maris[&!name="Pseudobythopirellula maris"]
		Romeria_gracilis[&!name="Romeria gracilis"]
		Roseiconus_lacunae[&!name="Roseiconus lacunae"]
		Scytonema_tolypothrichoides[&!name="Scytonema tolypothrichoides"]
		Tautonia_marina[&!name="Tautonia marina"]
		Tautonia_plasticadhaerens[&!name="Tautonia plasticadhaerens"]
	;
	end;
	begin trees;
		tree tree_1 = [&R] (Nostoc_parmelioides[&!color=#cc0000]:0.011752,Nostocaceae[&!color=#cc0000]:0.02474,(Anabaena_subtropica[&!color=#cc0000]:0.059107,(Anabaena_minutissima[&!color=#cc0000]:0.131788,(((Brasilonema_sennae[&!color=#cc0000]:0.046537,Scytonema_tolypothrichoides[&!color=#cc0000]:0.023906)[&label="100/100",!color=#cc0000]:0.177743,Atlanticothrix_silvestris[&!color=#cc0000]:0.159783)[&la…
	end;
	begin figtree;
		set appearance.backgroundColorAttribute="Default";
		set appearance.backgroundColour=#ffffff;
		set appearance.branchColorAttribute="User selection";
		set appearance.branchColorGradient=false;
		set appearance.branchLineWidth=4.0;
		set appearance.branchMinLineWidth=0.0;
		set appearance.branchWidthAttribute="Fixed";
		set appearance.foregroundColour=#000000;
		set appearance.hilightingGradient=false;
		set appearance.selectionColour=#2d3680;
		set branchLabels.colorAttribute="User selection";
		set branchLabels.displayAttribute="Branch times";
		set branchLabels.fontName="Abadi MT Condensed Extra Bold";
		set branchLabels.fontSize=8;
		set branchLabels.fontStyle=0;
		set branchLabels.isShown=false;
		set branchLabels.significantDigits=4;
		set layout.expansion=0;
		set layout.layoutType="RECTILINEAR";
		set layout.zoom=0;
		set legend.attribute="label";
		set legend.fontSize=10.0;
		set legend.isShown=false;
		set legend.significantDigits=4;
		set nodeBars.barWidth=4.0;
		set nodeBars.displayAttribute=null;
		set nodeBars.isShown=false;
		set nodeLabels.colorAttribute="label";
		set nodeLabels.displayAttribute="label";
		set nodeLabels.fontName="Calibri";
		set nodeLabels.fontSize=10;
		set nodeLabels.fontStyle=0;
		set nodeLabels.isShown=false;
		set nodeLabels.significantDigits=4;
		set nodeShapeExternal.colourAttribute="User selection";
		set nodeShapeExternal.isShown=false;
		set nodeShapeExternal.minSize=10.0;
		set nodeShapeExternal.scaleType=Width;
		set nodeShapeExternal.shapeType=Circle;
		set nodeShapeExternal.size=4.0;
		set nodeShapeExternal.sizeAttribute="Fixed";
		set nodeShapeInternal.colourAttribute="User selection";
		set nodeShapeInternal.isShown=false;
		set nodeShapeInternal.minSize=10.0;
		set nodeShapeInternal.scaleType=Width;
		set nodeShapeInternal.shapeType=Circle;
		set nodeShapeInternal.size=4.0;
		set nodeShapeInternal.sizeAttribute="Fixed";
		set polarLayout.alignTipLabels=false;
		set polarLayout.angularRange=0;
		set polarLayout.rootAngle=0;
		set polarLayout.rootLength=100;
		set polarLayout.showRoot=true;
		set radialLayout.spread=0.0;
		set rectilinearLayout.alignTipLabels=true;
		set rectilinearLayout.curvature=0;
		set rectilinearLayout.rootLength=0;
		set scale.offsetAge=0.0;
		set scale.rootAge=1.0;
		set scale.scaleFactor=1.0;
		set scale.scaleRoot=false;
		set scaleAxis.automaticScale=true;
		set scaleAxis.fontSize=8.0;
		set scaleAxis.isShown=false;
		set scaleAxis.lineWidth=1.0;
		set scaleAxis.majorTicks=1.0;
		set scaleAxis.minorTicks=0.5;
		set scaleAxis.origin=0.0;
		set scaleAxis.reverseAxis=false;
		set scaleAxis.showGrid=true;
		set scaleBar.automaticScale=true;
		set scaleBar.fontSize=10.0;
		set scaleBar.isShown=false;
		set scaleBar.lineWidth=1.0;
		set scaleBar.scaleRange=0.2;
		set tipLabels.colorAttribute="User selection";
		set tipLabels.displayAttribute="Names";
		set tipLabels.fontName="Arial";
		set tipLabels.fontSize=18;
		set tipLabels.fontStyle=2;
		set tipLabels.isShown=true;
		set tipLabels.significantDigits=4;
		set trees.order=true;
		set trees.orderType="decreasing";
		set trees.rooting=true;
		set trees.rootingType="User Selection";
		set trees.transform=false;
		set trees.transformType="cladogram";
	end;

## Sheet: FigS1AB
Calculations for Fig.S1AB. Normalized raw data from SWATH-MS analysis of two biological replicates of wild type (WT; WTa and WTb) and Δzur mutant (Δzur; Δzurc and Δzurd) exoproteomes, with each replicate analyzed in triplicate (WTa1, WTa2, WTa3, WTb1, WTb2, WTb3, Δzurc1, Δzurc2, Δzurc3, Δzurd1, Δzurd2, Δzurd3), were log2 transformed (log-WTa1, log-WTa2, log-WTa3, log-WTb1, log-WTb2, log-WTb3, log…
Index	Uniprot accesions	WTa1	WTa2	WTa3	WTb1	WTb2	WTb3	Δzurc1	Δzurc2	Δzurc3	Δzurd1	Δzurd2	Δzurd3	Log2-WTa1	Log2-WTa2	Log2-WTa3	Log2-WTb1	Log2-WTb2	Log2-WTb3	Log2-Δzurc1	Log2-Δzurc2	Log2-Δzurc3	Log2-Δzurd1	Log2-Δzurd2	Log2-Δzurd3	Avg-Log2-Wta	Avg-Log2-Wtb	Avg-Log2-Δzurc	Avg-Log2-Δzurd
1	RT-Cal	2.14311e+08	2.14699e+08	1.89871e+08	1.23655e+08	1.1947e+08	1.16013e+08	2.44825e+08	2.4416e+08	2.45861e+08	1.53676e+08	1.58196e+08	1.56118e+08	27.6751	27.6777	27.5004	26.8818	26.8321	26.7897	27.8672	27.8633	27.8733	27.1953	27.2371	27.2181	27.6178	26.8345	27.8679	27.2168
2	Q44292	2.15285e+07	2.14541e+07	1.91927e+07	3.75938e+07	3.90301e+07	3.79897e+07	1.81635e+07	1.702e+07	1.37926e+07	6.51001e+07	5.93417e+07	6.00979e+07	24.3597	24.3547	24.1941	25.164	25.2181	25.1791	24.1145	24.0207	23.7174	25.9562	25.8225	25.8408	24.3028	25.1871	23.9509	25.8732
3	Q8YNL5	4.05712e+07	4.0295e+07	4.30944e+07	4.69201e+07	4.74595e+07	4.2766e+07	1.99575e+07	1.98764e+07	2.00555e+07	1.14939e+07	1.17134e+07	1.16073e+07	25.274	25.2641	25.361	25.4837	25.5002	25.35	24.2504	24.2446	24.2575	23.4544	23.4817	23.4685	25.2997	25.4446	24.2508	23.4682
4	Q8YUR6	5.20084e+06	5.32466e+06	5.71936e+06	8.9881e+06	8.95828e+06	8.58307e+06	3.03662e+06	3.01524e+06	2.97855e+06	1.15982e+06	1.07649e+06	1.01247e+06	22.3103	22.3443	22.4474	23.0996	23.0948	23.0331	21.534	21.5238	21.5062	20.1455	20.0379	19.9495	22.3673	23.0758	21.5214	20.0443
5	Q8YS49	228449	67483.6	60349.1	255095	182321	118137	4.49555e+06	4.53758e+06	4.65255e+06	3.93646e+06	3.95082e+06	4.02294e+06	17.8015	16.0422	15.881	17.9607	17.4761	16.8501	22.1001	22.1135	22.1496	21.9085	21.9137	21.9398	16.5749	17.429	22.121	21.9207
6	Q8YZQ2	2.93516e+06	3.03423e+06	3.45002e+06	5.06798e+06	4.76764e+06	4.62962e+06	1.87129e+06	1.97925e+06	1.97641e+06	350801	380639	404580	21.485	21.5329	21.7182	22.273	22.1848	22.1425	20.8356	20.9165	20.9145	18.4203	18.5381	18.6261	21.5787	22.2001	20.8889	18.5281
7	Q8YVY4	6.05887e+06	6.5157e+06	6.83488e+06	1.2945e+07	1.26531e+07	1.23412e+07	9.49693e+06	9.75245e+06	1.00373e+07	2.0232e+07	2.13051e+07	2.10635e+07	22.5306	22.6355	22.7045	23.6259	23.593	23.557	23.179	23.2173	23.2589	24.2701	24.3447	24.3282	22.6235	23.592	23.2184	24.3144
8	Q8YX73	5.65071e+06	5.79081e+06	6.54614e+06	1.19634e+07	1.14222e+07	1.05295e+07	2.25558e+06	2.31452e+06	1.92831e+06	787336	837463	818685	22.43	22.4653	22.6422	23.5121	23.4453	23.3279	21.1051	21.1423	20.8789	19.5866	19.6757	19.6429	22.5125	23.4285	21.0421	19.6351
9	Q8YQ51	2.05256e+07	2.04478e+07	2.24226e+07	4.20478e+07	4.43345e+07	4.66831e+07	1.52864e+07	1.55673e+07	1.53824e+07	1.38233e+07	1.35291e+07	1.35977e+07	24.2909	24.2854	24.4184	25.3255	25.4019	25.4764	23.8657	23.892	23.8748	23.7206	23.6896	23.6969	24.3316	25.4013	23.8775	23.7023
10	Q8YP57	1.36923e+06	1.4027e+06	1.40226e+06	2.53262e+06	2.48198e+06	2.35457e+06	865498	901945	946823	410918	395502	392474	20.3849	20.4198	20.4193	21.2722	21.2431	21.167	19.7232	19.7827	19.8527	18.6485	18.5933	18.5822	20.408	21.2274	19.7862	18.608
11	Q8YNJ0	3.09446e+06	3.25342e+06	3.15887e+06	6.28653e+06	6.09944e+06	6.5606e+06	2.28113e+06	2.32687e+06	2.34017e+06	4.27855e+06	4.37239e+06	4.2939e+06	21.5613	21.6335	21.591	22.5838	22.5402	22.6454	21.1213	21.15	21.1582	22.0287	22.06	22.0339	21.5953	22.5898	21.1432	22.0408
12	Q8YVM4	3.14863e+06	3.25718e+06	3.57431e+06	5.87456e+06	6.12657e+06	7.16369e+06	4.06478e+06	3.9158e+06	4.04331e+06	8.3392e+06	8.23505e+06	8.13313e+06	21.5863	21.6352	21.7692	22.486	22.5466	22.7723	21.9547	21.9009	21.9471	22.9915	22.9733	22.9554	21.6636	22.6017	21.9342	22.9734
13	Q8Z0J9	1.40511e+06	1.35032e+06	1.57298e+06	2.4973e+06	2.34792e+06	2.25827e+06	897634	880948	964179	243488	204172	173018	20.4222	20.3649	20.5851	21.2519	21.163	21.1068	19.7758	19.7487	19.8789	17.8935	17.6394	17.4006	20.4574	21.1739	19.8011	17.6445
14	P58558	439039	453352	504856	571872	461443	535706	124925	124648	139678	612551	688578	548202	18.744	18.7903	18.9455	19.1253	18.8158	19.0311	16.9307	16.9275	17.0918	19.2245	19.3933	19.0643	18.8266	18.9907	16.9833	19.2274
15	Q8YL17	485917	456234	323656	522028	386815	552263	342781	377433	323455	272995	213733	347582	18.8904	18.7994	18.3041	18.9938	18.5613	19.075	18.3869	18.5259	18.3032	18.0585	17.7055	18.407	18.6646	18.8767	18.4053	18.057
16	Q8YT39	736316	760818	830980	1.242e+06	1.18639e+06	1.22607e+06	634305	629705	669514	229036	172163	275021	19.49	19.5372	19.6645	20.2442	20.1781	20.2256	19.2748	19.2643	19.3528	17.8052	17.3934	18.0692	19.5639	20.216	19.2973	17.7559
17	Q8YYL4	3.01365e+06	2.98881e+06	3.36406e+06	3.85741e+06	3.88092e+06	3.70799e+06	3.84788e+06	3.76081e+06	3.65736e+06	2.55688e+06	2.41488e+06	2.45748e+06	21.5231	21.5111	21.6818	21.8792	21.888	21.8222	21.8756	21.8426	21.8024	21.286	21.2035	21.2287	21.572	21.8631	21.8402	21.2394
18	Q8YTE6	813132	835263	832706	1.12733e+06	1.19301e+06	1.34897e+06	495762	470173	511773	1.67639e+06	1.59125e+06	1.48539e+06	19.6331	19.6719	19.6674	20.1045	20.1862	20.3634	18.9193	18.8428	18.9651	20.6769	20.6017	20.5024	19.6575	20.218	18.9091	20.5937
19	Q8YQM3	8.9234e+06	9.07773e+06	9.69049e+06	9.19279e+06	9.36467e+06	9.12976e+06	4.20758e+06	4.41408e+06	4.37599e+06	7.71752e+06	7.3746e+06	7.47421e+06	23.0892	23.1139	23.2081	23.1321	23.1588	23.1221	22.0046	22.0737	22.0612	22.8797	22.8141	22.8335	23.1371	23.1377	22.0465	22.8424
20	Q8YPR1	1.24506e+06	1.18572e+06	1.30925e+06	2.32292e+06	2.06311e+06	1.95601e+06	999740	1.0386e+06	1.10999e+06	2.93487e+06	2.96826e+06	3.01623e+06	20.2478	20.1773	20.3203	21.1475	20.9764	20.8995	19.9312	19.9862	20.0821	21.4849	21.5012	21.5243	20.2485	21.0078	19.9998	21.5035
21	Q8Z0M1	1.49211e+07	1.4962e+07	1.7276e+07	2.78598e+07	2.78538e+07	2.48281e+07	1.52495e+07	1.5422e+07	1.62399e+07	3.05313e+07	3.14173e+07	3.11491e+07	23.8308	23.8348	24.0423	24.7317	24.7314	24.5655	23.8623	23.8785	23.953	24.8638	24.9051	24.8927	23.9026	24.6762	23.8979	24.8872
22	Q8YRA9	646725	674708	709026	2.13422e+06	2.07067e+06	1.78136e+06	2.06781e+06	2.18035e+06	2.14287e+06	1.31903e+06	1.38873e+06	1.32246e+06	19.3028	19.3639	19.4355	21.0253	20.9817	20.7645	20.9797	21.0561	21.0311	20.3311	20.4053	20.3348	19.3674	20.9238	21.0223	20.3571
23	Q8YLC2	9.94332e+06	9.83771e+06	1.25019e+07	9.15412e+06	1.50901e+07	1.40149e+07	1.05487e+07	1.37503e+07	1.41617e+07	1.79555e+07	1.7875e+07	1.82609e+07	23.2453	23.2299	23.5756	23.126	23.8471	23.7405	23.3306	23.713	23.7555	24.0979	24.0914	24.1223	23.3503	23.5712	23.5997	24.1039
24	Q8YNR3	6.45563e+06	6.74982e+06	7.26152e+06	8.38594e+06	8.07897e+06	7.68951e+06	4.28759e+06	4.36178e+06	4.37201e+06	2.07263e+06	2.14006e+06	2.08221e+06	22.6221	22.6864	22.7918	22.9995	22.9457	22.8745	22.0317	22.0565	22.0599	20.983	21.0292	20.9897	22.7001	22.9399	22.0494	21.0006
25	Q8YM38	1.22068e+06	1.28442e+06	1.40625e+06	1.98175e+06	1.92154e+06	1.87537e+06	282297	461171	247532	2.22693e+06	2.21411e+06	2.22429e+06	20.2192	20.2927	20.4234	20.9183	20.8738	20.8387	18.1069	18.8149	17.9173	21.0866	21.0783	21.0849	20.3118	20.877	18.2797	21.0833
26	Q8YQ14	66149.9	57727.3	84123	118296	114218	114824	74896.2	107220	160869	30697.1	97735.1	89558.7	16.0135	15.817	16.3602	16.852	16.8014	16.8091	16.1926	16.7102	17.2955	14.9058	16.5766	16.4505	16.0635	16.8208	16.7328	15.9776
27	Q8YNM5	244683	220869	272431	896261	819537	823581	1.57307e+06	1.59943e+06	1.55226e+06	608789	569644	609354	17.9006	17.7528	18.0555	19.7736	19.6445	19.6516	20.5852	20.6091	20.5659	19.2156	19.1197	19.2169	17.903	19.6899	20.5867	19.1841
28	P48638	1.05016e+06	1.01681e+06	1.11743e+06	1.53975e+06	1.47022e+06	1.35736e+06	417627	448420	466796	2.23321e+06	2.23363e+06	2.18833e+06	20.0022	19.9556	20.0918	20.5543	20.4876	20.3724	18.6719	18.7745	18.8324	21.0907	21.091	21.0614	20.0165	20.4714	18.7596	21.081
29	Q8Z0N9	820655	833414	855716	1.40992e+06	1.50979e+06	1.43858e+06	334853	396322	264272	1.47687e+06	1.39941e+06	1.33617e+06	19.6464	19.6687	19.7068	20.4272	20.5259	20.4562	18.3532	18.5963	18.0117	20.4941	20.4164	20.3497	19.674	20.4698	18.3204	20.4201
30	Q8YSZ1	3.08185e+06	2.9571e+06	3.02755e+06	3.71268e+06	3.91577e+06	8.68784e+06	3.01187e+06	3.11221e+06	3.25267e+06	1.1745e+07	1.09345e+07	1.25621e+07	21.5554	21.4958	21.5297	21.824	21.9009	23.0506	21.5222	21.5695	21.6332	23.4855	23.3824	23.5826	21.5269	22.2585	21.575	23.4835
31	Q8YR42	3.12346e+06	3.2446e+06	3.47366e+06	5.63662e+06	5.51242e+06	5.69909e+06	1.98651e+06	1.92354e+06	1.83548e+06	502525	857332	837258	21.5747	21.6296	21.728	22.4264	22.3943	22.4423	20.9218	20.8753	20.8077	18.9388	19.7095	19.6753	21.6441	22.421	20.8683	19.4412
32	Q8YN25	211818	265074	222426	296577	293963	309104	128134	125982	127953	423082	409811	351371	17.6925	18.016	17.763	18.178	18.1653	18.2377	16.9673	16.9429	16.9653	18.6906	18.6446	18.4226	17.8238	18.1937	16.9585	18.5859
33	Q8YUI8	3.07073e+06	3.10339e+06	2.80023e+06	3.499e+06	3.37596e+06	3.14957e+06	1.23571e+06	1.28277e+06	1.47134e+06	326172	359212	315980	21.5502	21.5654	21.4171	21.7385	21.6869	21.5867	20.2369	20.2908	20.4887	18.3153	18.4545	18.2695	21.5109	21.6707	20.3388	18.3464
34	P00964	368717	706489	694629	519209	505983	655979	425875	414513	400994	1.15875e+07	1.19271e+07	1.14471e+07	18.4922	19.4303	19.4059	18.986	18.9487	19.3233	18.7001	18.6611	18.6132	23.4661	23.5077	23.4485	19.1094	19.086	18.6581	23.4741
35	Q8Z0F7	128249	97849.2	117694	351888	312755	360227	196340	246323	155207	112355	130236	171831	16.9686	16.5783	16.8447	18.4248	18.2547	18.4585	17.583	17.9102	17.2438	16.7777	16.9908	17.3906	16.7972	18.3793	17.579	17.053
36	Q9L871	739435	764930	781868	1.04667e+06	1.06078e+06	999719	863468	862305	891865	149177	177981	271017	19.4961	19.545	19.5766	19.9974	20.0167	19.9312	19.7198	19.7178	19.7665	17.1867	17.4414	18.048	19.5392	19.9817	19.7347	17.5587
37	Q8YRY2	468622	494355	518901	868867	791973	736200	182129	133552	146320	335758	109565	149979	18.8381	18.9152	18.9851	19.7288	19.5951	19.4897	17.4746	17.027	17.1588	18.3571	16.7414	17.1944	18.9128	19.6045	17.2201	17.431
38	Q8YM43	5.33584e+06	7.38276e+06	6.76429e+06	1.26305e+07	1.16872e+07	1.16095e+07	5.60955e+06	5.43317e+06	5.06406e+06	1.60794e+07	1.67461e+07	1.63923e+07	22.3473	22.8157	22.6895	23.5904	23.4784	23.4688	22.4195	22.3734	22.2719	23.9387	23.9973	23.9665	22.6175	23.5125	22.3549	23.9675
39	Q8YK39	1406.39	928.399	2219.65	1116.78	1125.54	4064.65	4119.33	3023.95	4845.52	2168.27	1120.41	3825.18	10.4578	9.8586	11.1161	10.1251	10.1364	11.9889	12.0082	11.5622	12.2424	11.0823	10.1298	11.9013	10.4775	10.7501	11.9376	11.0378
40	Q8YSJ2	386349	416566	464778	595236	652397	515978	101908	140059	162981	341606	398992	520613	18.5595	18.6682	18.8262	19.1831	19.3154	18.977	16.6369	17.0957	17.3143	18.382	18.606	18.9899	18.6846	19.1585	17.0156	18.6593
41	Q8YV71	207125	217484	207933	361355	342135	311073	107016	105893	141052	471322	625980	577055	17.6601	17.7306	17.6658	18.4631	18.3842	18.2469	16.7075	16.6923	17.1059	18.8464	19.2558	19.1383	17.6855	18.3647	16.8352	19.0802
42	Q8YMF5	617464	634680	765368	992213	978034	902641	290361	339691	301540	1.70842e+06	1.69858e+06	1.69266e+06	19.236	19.2757	19.5458	19.9203	19.8995	19.7838	18.1475	18.3739	18.202	20.7042	20.6959	20.6909	19.3525	19.8679	18.2411	20.697
43	Q8Z035	2.03512e+06	2.10257e+06	2.21559e+06	3.73343e+06	3.75261e+06	3.57757e+06	1.19905e+06	1.14722e+06	1.1884e+06	463569	423455	429177	20.9567	21.0037	21.0793	21.8321	21.8395	21.7706	20.1935	20.1297	20.1806	18.8224	18.6918	18.7112	21.0132	21.814	20.1679	18.7418
44	Q8YSB0	1.02637e+06	1.00107e+06	934146	2.30666e+06	2.55725e+06	2.58391e+06	1.13112e+06	1.19417e+06	1.08377e+06	2.39194e+06	1.97155e+06	1.96378e+06	19.9691	19.9331	19.8333	21.1374	21.2862	21.3011	20.1093	20.1876	20.0476	21.1897	20.9109	20.9052	19.9118	21.2416	20.1148	21.0019
45	Q8YV64	547339	577236	629918	917139	893801	1.27073e+06	1.67428e+06	1.71982e+06	1.69126e+06	373772	425710	446407	19.0621	19.1388	19.2648	19.8068	19.7696	20.2772	20.6751	20.7138	20.6897	18.5118	18.6995	18.768	19.1552	19.9512	20.6929	18.6598
46	Q8YP22	55784.5	78785.8	62696.5	138459	96646.9	116070	62907.7	28252.2	9660.32	257240	257634	255249	15.7676	16.2656	15.9361	17.0791	16.5604	16.8246	15.9409	14.7861	13.2379	17.9728	17.975	17.9615	15.9898	16.8214	14.655	17.9698
47	Q8YNU7	346834	310995	384761	658452	687182	605274	90182.6	137116	111531	843942	880798	833517	18.4039	18.2465	18.5536	19.3287	19.3903	19.2072	16.4606	17.065	16.7671	19.6868	19.7485	19.6689	18.4013	19.3088	16.7642	19.7014
48	Q8YVR8	240437	227807	241914	387674	351281	423512	373602	440398	421162	91266.5	42150.5	64487.4	17.8753	17.7974	17.8841	18.5645	18.4223	18.692	18.5111	18.7484	18.684	16.4778	15.3633	15.9767	17.8523	18.5596	18.6479	15.9393
49	Q8YKR0	945577	971185	1.1143e+06	1.8578e+06	1.76485e+06	1.71658e+06	652103	649538	681297	118894	95796.3	86780.3	19.8508	19.8894	20.0877	20.8252	20.7511	20.7111	19.3147	19.3091	19.3779	16.8593	16.5477	16.4051	19.9426	20.7625	19.3339	16.604
50	Q8Z028	229320	208758	260607	286729	300261	301919	127011	165862	61711.8	255305	93916.6	91734.5	17.807	17.6715	17.9915	18.1293	18.1959	18.2038	16.9546	17.3396	15.9133	17.9619	16.5191	16.4852	17.8233	18.1763	16.7358	16.9887
51	P00879	68069.1	106049	100420	148161	161794	116317	162614	73445.4	220993	124034	182825	123652	16.0547	16.6944	16.6157	17.1768	17.3038	16.8277	17.3111	16.1644	17.7536	16.9204	17.4801	16.9159	16.4549	17.1028	17.0764	17.1055
52	Q8YY25	17708	58050.4	16138	60566.9	73104.1	75431	80254.2	102926	86451.2	47310.8	52307.5	48057.7	14.1121	15.825	13.9782	15.8862	16.1577	16.2029	16.2923	16.6513	16.3996	15.5299	15.6747	15.5525	14.6384	16.0823	16.4477	15.5857
53	Q8YU26	239079	268144	301954	771773	734424	702075	810409	800051	828001	488365	491287	496992	17.8671	18.0326	18.204	19.5578	19.4863	19.4213	19.6283	19.6097	19.6593	18.8976	18.9062	18.9229	18.0346	19.4884	19.6324	18.9089
54	P0A3C7	1.8059e+06	1.67976e+06	1.58511e+06	923221	1.69662e+06	1.95473e+06	244240	187805	71479	4.83449e+06	3.17283e+06	3.54156e+06	20.7843	20.6798	20.5962	19.8163	20.6942	20.8985	17.8979	17.5189	16.1252	22.2049	21.5973	21.756	20.6868	20.4697	17.1807	21.8527
55	Q8YPR2	931622	1.00833e+06	1.11721e+06	2.1294e+06	2.05085e+06	1.9006e+06	848044	871632	819398	171507	188341	248442	19.8294	19.9435	20.0915	21.022	20.9678	20.858	19.6938	19.7334	19.6442	17.3879	17.523	17.9226	19.9548	20.9493	19.6904	17.6111
56	P80562	1.12051e+06	1.07443e+06	1.23653e+06	971023	927395	929767	369817	331958	392476	2.69024e+06	2.61933e+06	2.68409e+06	20.0957	20.0351	20.2379	19.8891	19.8228	19.8265	18.4965	18.3406	18.5822	21.3593	21.3208	21.356	20.1229	19.8462	18.4731	21.3454
57	Q8Z0I2	773401	648326	813155	1.0617e+06	1.11496e+06	1.00713e+06	574333	594451	593678	188127	269533	189950	19.5609	19.3064	19.6332	20.0179	20.0886	19.9418	19.1315	19.1812	19.1793	17.5213	18.0401	17.5353	19.5001	20.0161	19.164	17.6989
58	P07120	132147	144892	196653	121081	153990	120258	136436	121648	158131	154584	125190	138765	17.0118	17.1446	17.5853	16.8856	17.2325	16.8758	17.0579	16.8924	17.2708	17.238	16.9338	17.0823	17.2472	16.998	17.0737	17.0847
59	Q8YUM7	1.20167e+06	1.18783e+06	1.30251e+06	3.5191e+06	3.20957e+06	4.33765e+06	1.39199e+06	1.09023e+06	1.04304e+06	1.25593e+06	1.33558e+06	1.19894e+06	20.1966	20.1799	20.3129	21.7468	21.614	22.0485	20.4087	20.0562	19.9924	20.2603	20.349	20.1933	20.2298	21.8031	20.1524	20.2676
60	P13907	174247	180519	195167	301023	290991	256959	103353	50749.2	111864	170675	208882	199363	17.4108	17.4618	17.5743	18.1995	18.1506	17.9712	16.6572	15.6311	16.7714	17.3809	17.6723	17.605	17.4823	18.1071	16.3532	17.5528
61	Q8YUM5	125303	116027	123733	287475	295850	289687	71360.9	14698.5	32579.7	303836	322914	306937	16.9351	16.8241	16.9169	18.1331	18.1745	18.1441	16.1228	13.8434	14.9917	18.2129	18.3008	18.2276	16.892	18.1506	14.986	18.2471
62	Q8YXJ7	77340.7	59663.1	88400.9	99748.8	97921.3	122662	231827	145862	369687	84878.2	102693	99698.2	16.2389	15.8646	16.4318	16.606	16.5793	16.9043	17.8227	17.1542	18.4959	16.3731	16.648	16.6053	16.1784	16.6966	17.8243	16.5421
63	Q8ZSB4	2.78544e+06	2.63053e+06	2.43998e+06	4.61819e+06	4.9379e+06	5.04728e+06	225587	232412	222049	127290	133893	108350	21.4095	21.3269	21.2184	22.1389	22.2355	22.2671	17.7833	17.8263	17.7605	16.9578	17.0307	16.7253	21.3183	22.2138	17.7901	16.9046
64	Q8YX47	541962	579761	1.16002e+06	1.02109e+06	1.13352e+06	1.33871e+06	712868	639072	688350	196173	169898	215397	19.0478	19.1451	20.1457	19.9617	20.1124	20.3524	19.4433	19.2856	19.3928	17.5818	17.3743	17.7166	19.4462	20.1422	19.3739	17.5576
65	Q8YV65	696882	711225	807336	1.08962e+06	1.09444e+06	1.10952e+06	343340	496772	470064	151300	164227	262128	19.4106	19.4399	19.6228	20.0554	20.0618	20.0815	18.3893	18.9222	18.8425	17.2071	17.3253	17.9999	19.4911	20.0662	18.718	17.5108
66	Q8YSX5	525640	499309	542721	449019	451138	401439	398314	119007	147623	842751	1.28995e+06	1.25021e+06	19.0037	18.9296	19.0499	18.7764	18.7832	18.6148	18.6035	16.8607	17.1716	19.6847	20.2989	20.2537	18.9944	18.7248	17.5453	20.0791
67	Q8YYL5	76682.7	111514	78681.4	54627.7	93682.2	127086	1.07697e+06	1.08303e+06	1.03515e+06	1.31196e+06	1.14157e+06	1.25712e+06	16.2266	16.7669	16.2637	15.7373	16.5155	16.9554	20.0385	20.0466	19.9814	20.3233	20.1226	20.2617	16.4191	16.4028	20.0222	20.2359
68	Q8YWT0	1.78125e+06	1.72878e+06	2.34334e+06	4.5748e+06	4.26337e+06	3.89153e+06	4.17733e+06	4.17484e+06	4.27173e+06	9.80331e+06	9.92166e+06	1.00253e+07	20.7645	20.7213	21.1601	22.1253	22.0236	21.8919	21.9942	21.9933	22.0264	23.2248	23.2421	23.2571	20.882	22.0136	22.0046	23.2414
69	Q8YZY2	169689	232774	238333	605066	647564	596787	166093	165286	162002	427253	452166	428400	17.3725	17.8286	17.8626	19.2067	19.3047	19.1869	17.3416	17.3346	17.3057	18.7047	18.7865	18.7086	17.6879	19.2328	17.3273	18.7333
70	Q8YNW3	143838	141830	151601	270574	280238	248720	358050	354870	349164	143215	158876	126836	17.1341	17.1138	17.2099	18.0457	18.0963	17.9242	18.4498	18.4369	18.4135	17.1278	17.2775	16.9526	17.1526	18.022	18.4334	17.1193
71	Q8YNL3	62083.6	86542.3	69541.7	119794	84356.9	113306	32384	28205.2	39694.4	525516	344711	443433	15.9219	16.4011	16.0856	16.8702	16.3642	16.7899	14.983	14.7837	15.2766	19.0034	18.395	18.7584	16.1362	16.6748	15.0144	18.7189
72	Q8YVN5	761041	780115	790857	1.22392e+06	1.11619e+06	1.18145e+06	1.01014e+06	944626	1.01296e+06	164510	155964	152039	19.5376	19.5733	19.5931	20.2231	20.0901	20.1721	19.9461	19.8494	19.9502	17.3278	17.2509	17.2141	19.568	20.1618	19.9152	17.2643
73	Q8YKH2	1.5239e+06	1.61948e+06	1.91374e+06	4.1727e+06	3.80176e+06	3.6835e+06	1.41214e+06	1.42919e+06	1.41749e+06	715948	674257	661643	20.5393	20.6271	20.868	21.9926	21.8582	21.8126	20.4295	20.4468	20.4349	19.4495	19.3629	19.3357	20.6781	21.8878	20.437	19.3827
74	Q8YKF2	1.17594e+06	1.27599e+06	1.39899e+06	1.50423e+06	1.47683e+06	1.45982e+06	403450	424980	387139	3.23198e+06	2.93167e+06	3.01144e+06	20.1654	20.2832	20.416	20.5206	20.4941	20.4774	18.622	18.697	18.5625	21.624	21.4833	21.522	20.2882	20.4973	18.6272	21.5431
75	P80557	53610.9	42679	39207.3	39351.7	41782.5	60548.4	47621.5	51712	47224.2	42798.2	25425.1	21328.8	15.7102	15.3812	15.2588	15.2641	15.3506	15.8858	15.5393	15.6582	15.5272	15.3853	14.634	14.3805	15.4501	15.5002	15.5749	14.7999
76	Q8YYR4	495406	478488	528942	572659	542090	632922	154513	158410	130670	1.05162e+06	1.01724e+06	922180	18.9183	18.8681	19.0127	19.1273	19.0482	19.2717	17.2374	17.2733	16.9956	20.0042	19.9562	19.8147	18.933	19.1491	17.1687	19.925
77	Q8YVN4	767045	772495	865930	1.17897e+06	1.05405e+06	969895	967368	1.02285e+06	1.05548e+06	102614	290037	44051.8	19.549	19.5592	19.7239	20.1691	20.0075	19.8875	19.8837	19.9642	20.0095	16.6469	18.1459	15.4269	19.6107	20.0214	19.9524	16.7399
78	Q8YZA2	927296	871275	936735	2.43426e+06	2.36266e+06	2.80927e+06	3.30581e+06	3.41206e+06	3.37905e+06	1.36281e+06	1.74417e+06	1.69258e+06	19.8227	19.7328	19.8373	21.215	21.172	21.4218	21.6566	21.7022	21.6882	20.3782	20.7341	20.6908	19.7976	21.2696	21.6823	20.601
79	Q8YMD5	308161	353706	402062	617920	652892	713745	362750	371010	375390	75130	100426	60023.4	18.2333	18.4322	18.6171	19.2371	19.3165	19.445	18.4686	18.5011	18.518	16.1971	16.6158	15.8732	18.4275	19.3329	18.4959	16.2287
80	Q8YX53	150230	142704	171320	186336	221071	212293	99501.6	152019	116545	117877	87000.6	97870.7	17.1968	17.1227	17.3863	17.5075	17.7541	17.6957	16.6024	17.2139	16.8305	16.8469	16.4087	16.5786	17.2353	17.6525	16.8823	16.6114
81	Q8YKF3	1.04764e+06	999222	1.21933e+06	1.38897e+06	1.33512e+06	1.59745e+06	442511	428615	468596	185061	143524	158272	19.9987	19.9304	20.2177	20.4056	20.3485	20.6073	18.7554	18.7093	18.838	17.4976	17.1309	17.2721	20.0489	20.4538	18.7676	17.3002
82	Q8YVZ7	540325	566474	625988	951429	911835	911855	320088	418274	408452	160136	164303	185252	19.0435	19.1117	19.2558	19.8597	19.7984	19.7984	18.2881	18.6741	18.6398	17.2889	17.326	17.4991	19.137	19.8189	18.534	17.3714
83	Q8YRP2	3.48421e+06	1.61257e+06	3.86892e+06	5.48152e+06	5.19647e+06	5.38412e+06	593892	610237	663566	7.41996e+06	7.39333e+06	7.43896e+06	21.7324	20.6209	21.8835	22.3861	22.3091	22.3603	19.1798	19.219	19.3399	22.823	22.8178	22.8267	21.4123	22.3518	19.2462	22.8225
84	Q8YWS0	126256	131250	122069	126835	174605	148621	120173	80689.3	97399.2	148671	159494	130549	16.946	17.002	16.8973	16.9526	17.4137	17.1813	16.8747	16.3001	16.5716	17.1818	17.2831	16.9942	16.9484	17.1825	16.5822	17.153
85	Q8YVS8	5186.8	3281.25	3257.83	3680.11	3772.47	1985.61	6988.9	8113.61	6105.88	3378.48	2875.68	5792.78	12.3406	11.68	11.6697	11.8455	11.8813	10.9554	12.7708	12.9861	12.576	11.7222	11.4897	12.5	11.8968	11.5607	12.7777	11.904
86	Q8YX55	760727	781353	912485	2.08802e+06	2.01413e+06	1.84956e+06	819303	830993	872971	402291	378967	398913	19.537	19.5756	19.7994	20.9937	20.9417	20.8188	19.644	19.6645	19.7356	18.6179	18.5317	18.6057	19.6374	20.9181	19.6814	18.5851
87	Q8YPJ8	141361	143750	143213	248602	267735	244274	111544	120170	116111	436220	448626	438802	17.109	17.1332	17.1278	17.9235	18.0304	17.8981	16.7673	16.8747	16.8251	18.7347	18.7752	18.7432	17.1233	17.9507	16.8224	18.751
88	P38446	280834	310524	263964	652067	716893	724730	211464	194494	164541	244221	175503	228492	18.0994	18.2443	18.01	19.3147	19.4514	19.4671	17.69	17.5694	17.3281	17.8978	17.4211	17.8018	18.1179	19.411	17.5292	17.7069
89	Q8YKY7	396976	423023	363523	542602	547802	637160	98472.6	118841	98726.9	1.31137e+06	1.28145e+06	1.16621e+06	18.5987	18.6904	18.4717	19.0495	19.0633	19.2813	16.5874	16.8587	16.5912	20.3226	20.2893	20.1534	18.5869	19.1314	16.6791	20.2551
90	P80555	133071	197648	215245	176269	212750	154214	509492	489112	537123	353772	300170	378806	17.0218	17.5926	17.7156	17.4274	17.6988	17.2346	18.9587	18.8998	19.0349	18.4325	18.1954	18.5311	17.4433	17.4536	18.9645	18.3863
91	Q8YX37	916157	942822	600751	2.41882e+06	2.44177e+06	2.40913e+06	1.15116e+06	1.12944e+06	1.11723e+06	3.22477e+06	3.22021e+06	3.19628e+06	19.8052	19.8466	19.1964	21.2059	21.2195	21.2001	20.1347	20.1072	20.0915	21.6208	21.6187	21.608	19.6161	21.2085	20.1111	21.6158
92	Q8YNC5	16130.1	20262.5	5245.41	17483.8	10839.5	14721.4	10046.1	8783.7	10138.2	8825.8	7819.12	11151.6	13.9775	14.3065	12.3568	14.0937	13.404	13.8456	13.2944	13.1006	13.3075	13.1075	12.9328	13.445	13.5469	13.7811	13.2342	13.1618
93	Q8YZU6	79172.2	37780.6	76166.7	130166	158100	131886	70112.8	72515.4	110283	25202.9	72770.5	119747	16.2727	15.2054	16.2169	16.99	17.2705	17.0089	16.0974	16.146	16.7509	14.6213	16.1511	16.8696	15.8983	17.0898	16.3314	15.8807
94	Q8YQL3	460587	578215	637725	537491	784945	835405	311056	259990	237833	703286	755731	759239	18.8131	19.1412	19.2826	19.0359	19.5822	19.6721	18.2468	17.9881	17.8596	19.4238	19.5275	19.5342	19.079	19.4301	18.0315	19.4952
95	Q8YU40	37560.4	37938.8	32449.7	49753.8	51697.7	57506.5	12170.4	5119.44	7780.34	83629.2	78099.3	60926.5	15.1969	15.2114	14.9859	15.6025	15.6578	15.8114	13.5711	12.3218	12.9256	16.3517	16.253	15.8948	15.1314	15.6906	12.9395	16.1665
96	Q8YQA1	777674	826396	818193	1.22254e+06	1.23733e+06	1.18435e+06	579745	719000	705414	161961	150870	277751	19.5688	19.6565	19.6421	20.2215	20.2388	20.1757	19.1451	19.4556	19.4281	17.3053	17.2029	18.0834	19.6225	20.212	19.3429	17.5306
97	Q8ZSA0	7.70953e+06	7.35124e+06	8.3567e+06	1.33369e+07	1.26908e+07	1.5075e+07	609160	619632	605289	4.35061e+06	4.24164e+06	4.24614e+06	22.8782	22.8096	22.9945	23.6689	23.5973	23.8457	19.2165	19.2411	19.2073	22.0528	22.0162	22.0177	22.8941	23.704	19.2216	22.0289
98	Q8YMR4	930363	837302	885360	1.13971e+06	1.3808e+06	1.11322e+06	720303	753336	668266	220602	195299	144496	19.8274	19.6754	19.7559	20.1202	20.3971	20.0863	19.4582	19.5229	19.3501	17.7511	17.5753	17.1407	19.7529	20.2012	19.4437	17.489
99	Q8ZSB3	907151	920923	887644	1.2622e+06	1.45963e+06	1.50049e+06	574642	514507	631407	385778	194184	404556	19.791	19.8127	19.7596	20.2675	20.4772	20.517	19.1323	18.9728	19.2682	18.5574	17.5671	18.626	19.7878	20.4206	19.1244	18.2502
100	Q8YQB7	849793	722099	756972	1.17478e+06	1.11826e+06	783376	1.117e+06	1.22875e+06	1.42462e+06	1.49873e+06	1.71971e+06	1.68334e+06	19.6968	19.4618	19.5299	20.164	20.0928	19.5793	20.0912	20.2288	20.4421	20.5153	20.7137	20.6829	19.5628	19.9454	20.254	20.6373
101	Q8Z0K2	709939	697756	681543	1.17072e+06	1.17152e+06	1.06628e+06	506202	520340	498787	157181	103454	142753	19.4373	19.4124	19.3784	20.159	20.16	20.0242	18.9494	18.9891	18.9281	17.2621	16.6586	17.1232	19.4094	20.1144	18.9555	17.0146
102	Q8YRD3	101067	36813.4	81218	37179.6	39943	100433	1.76723e+06	1.81213e+06	1.82217e+06	2.99779e+06	3.13041e+06	3.04312e+06	16.6249	15.1679	16.3095	15.1822	15.2857	16.6159	20.7531	20.7893	20.7972	21.5155	21.5779	21.5371	16.0341	15.6946	20.7798	21.5435
103	P58703	420507	370591	297925	479986	524886	658845	138255	91948.4	93232.5	869227	1.00936e+06	840968	18.6818	18.4995	18.1846	18.8726	19.0016	19.3296	17.077	16.4885	16.5085	19.7294	19.945	19.6817	18.4553	19.068	16.6914	19.7854
104	Q8YYP0	30419.1	37883.4	45269.3	36362.4	32778.2	32567.2	34067	38888.3	19605.4	110738	183790	174088	14.8927	15.2093	15.4662	15.1502	15.0004	14.9911	15.0561	15.247	14.259	16.7568	17.4877	17.4095	15.1894	15.0472	14.854	17.218
105	Q8YP34	39264.6	40517.6	29609.4	72978.2	73609.5	64976.2	472734	495266	541212	158254	139548	183775	15.2609	15.3063	14.8538	16.1552	16.1676	15.9876	18.8507	18.9178	19.0458	17.2719	17.0904	17.4876	15.1403	16.1035	18.9381	17.2833
106	Q8YU55	461158	463439	458034	806985	771834	786838	347222	378146	361701	784761	794624	707744	18.8149	18.822	18.8051	19.6222	19.5579	19.5857	18.4055	18.5286	18.4644	19.5819	19.5999	19.4329	18.814	19.5886	18.4662	19.5382
107	Q8YKV4	329267	278697	343044	548012	566401	545790	223657	289800	193742	311740	183976	222607	18.3289	18.0883	18.388	19.0638	19.1115	19.058	17.7709	18.1447	17.5638	18.25	17.4892	17.7641	18.2684	19.0778	17.8265	17.8344
108	Q8YX67	11871.2	20395.5	35647.8	15623.4	10762.8	8200.8	13447.3	9158.22	18554.6	10921.8	11903.1	22514.8	13.5352	14.316	15.1215	13.9314	13.3938	13.0015	13.715	13.1609	14.1795	13.4149	13.539	14.4586	14.3242	13.4422	13.6851	13.8042
109	Q8YRA7	77131	31008.6	47710.2	65425.2	62785.3	75216.7	51524	56905	35175.7	14421.4	56203.7	45820	16.235	14.9204	15.542	15.9976	15.9381	16.1988	15.653	15.7963	15.1023	13.8159	15.7784	15.4837	15.5658	16.0448	15.5172	15.026
110	Q8YKW9	646789	656281	695227	1.17534e+06	1.17062e+06	1.07973e+06	195359	215226	242659	66281.5	134543	118216	19.3029	19.324	19.4071	20.1646	20.1588	20.0422	17.5758	17.7155	17.8886	16.0163	17.0377	16.8511	19.3447	20.1219	17.7266	16.635
111	Q8Z064	182060	175631	197848	354588	374093	394675	39256.5	99659	29741.7	934814	954751	916646	17.4741	17.4222	17.594	18.4358	18.513	18.5903	15.2606	16.6047	14.8602	19.8343	19.8648	19.806	17.4968	18.513	15.5752	19.835
112	Q8YRD8	35884.1	34342.6	53235.9	93258	98838.8	86007.5	36183.3	50914.4	40438.4	117060	101809	65038.3	15.1311	15.0677	15.7001	16.5089	16.5928	16.3922	15.143	15.6358	15.3034	16.8369	16.6355	15.989	15.2996	16.498	15.3608	16.4871
113	Q8YRW7	202830	234564	277523	408882	390111	413825	91375.1	108446	118255	361873	156230	134556	17.6299	17.8396	18.0823	18.6413	18.5735	18.6587	16.4795	16.7266	16.8515	18.4651	17.2533	17.0378	17.8506	18.6245	16.6859	17.5854
114	Q8YXB6	151442	120723	133821	153941	195928	207341	75217.9	73385.3	77248.3	314581	264424	242794	17.2084	16.8813	17.0299	17.232	17.58	17.6616	16.1988	16.1632	16.2372	18.2631	18.0125	17.8894	17.0399	17.4912	16.1997	18.055
115	Q8YQZ8	11564.6	18548.9	10067.6	3684.96	14677.7	11631.9	8526.89	4539.3	1170.21	5055.3	50389.5	45388.1	13.4974	14.179	13.2974	11.8474	13.8413	13.5058	13.0578	12.1483	10.1926	12.3036	15.6208	15.47	13.658	13.0649	11.7995	14.4648
116	Q8Z0B2	41503.2	23489.6	54094	79713	68772.1	49856.7	116195	134511	118654	186228	210609	200664	15.3409	14.5197	15.7232	16.2825	16.0695	15.6055	16.8262	17.0374	16.8564	17.5067	17.6842	17.6144	15.1946	15.9859	16.9067	17.6018
117	Q8Z080	111296	63653.5	110238	125640	38618.5	73667.4	18752.1	27705.8	2.27006e+06	357463	374503	292714	16.764	15.958	16.7503	16.9389	15.237	16.1687	14.1948	14.7579	21.1143	18.4474	18.5146	18.1591	16.4908	16.1149	16.689	18.3737
118	Q8YRU8	378379	333159	390934	704419	452690	604129	131110	259891	166200	237042	238498	143137	18.5295	18.3458	18.5766	19.4261	18.7882	19.2045	17.0004	17.9875	17.3426	17.8548	17.8636	17.127	18.484	19.1396	17.4435	17.6151
119	Q8YVB8	56167.8	58420.5	70042	137107	133520	132592	92863.6	99072.3	84137	195838	205630	198676	15.7775	15.8342	16.0959	17.0649	17.0267	17.0166	16.5028	16.5962	16.3605	17.5793	17.6497	17.6001	15.9025	17.0361	16.4865	17.6097
120	Q8YRN3	1.8699e+06	1.89326e+06	2.01852e+06	2.92796e+06	2.88483e+06	2.74217e+06	1.22055e+06	1.255e+06	1.34691e+06	403467	386131	385692	20.8345	20.8524	20.9449	21.4815	21.4601	21.3869	20.2191	20.2593	20.3612	18.6221	18.5587	18.5571	20.8773	21.4428	20.2799	18.5793
121	P0A3D9	151623	134908	92640.5	188056	148342	107013	84181.6	101878	73787.9	156289	139377	152502	17.2101	17.0416	16.4994	17.5208	17.1786	16.7074	16.3612	16.6365	16.1711	17.2539	17.0886	17.2185	16.917	17.1356	16.3896	17.187
122	Q8YW33	210817	225172	261638	419852	420849	424267	159342	132649	161979	14372.1	75333.1	44901.4	17.6856	17.7807	17.9972	18.6795	18.6829	18.6946	17.2818	17.0173	17.3054	13.811	16.201	15.4545	17.8212	18.6857	17.2015	15.1555
123	Q8YV73	111390	210848	133764	343115	338809	355108	87418	146878	127020	497759	448782	460714	16.7653	17.6858	17.0293	18.3883	18.3701	18.4379	16.4156	17.1643	16.9547	18.9251	18.7757	18.8135	17.1601	18.3988	16.8449	18.8381
124	Q8YZE7	52932.6	62796.7	62817.5	55269.1	43000.6	41797.3	26211.8	19428.4	26907.6	359365	404691	382508	15.6919	15.9384	15.9389	15.7542	15.3921	15.3511	14.6779	14.2459	14.7157	18.4551	18.6265	18.5451	15.8564	15.4991	14.5465	18.5422
125	Q8YXL9	6935.11	3425.83	7266.21	7894.21	3750.52	13924.5	32599.7	402482	16160.1	28056	30421.1	22737.9	12.7597	11.7422	12.827	12.9466	11.8729	13.7653	14.9926	18.6186	13.9801	14.776	14.8928	14.4728	12.443	12.8616	15.8638	14.7139
126	Q8YSJ5	75722.7	32219	99250.1	116975	137408	159716	129363	126331	112284	112071	112887	122002	16.2084	14.9756	16.5988	16.8358	17.0681	17.2851	16.9811	16.9469	16.7768	16.7741	16.7845	16.8965	15.9276	17.063	16.9016	16.8184
127	Q8YQG0	101322	96240.3	111161	163176	131992	182488	54491.5	63854.2	42652.6	134308	238355	198100	16.6286	16.5544	16.7623	17.3161	17.0101	17.4774	15.7337	15.9625	15.3803	17.0352	17.8628	17.5959	16.6484	17.2679	15.6922	17.4979
128	Q8YRX8	16769.2	13975.4	15792.5	17208.5	13699.8	55796.1	14495	10696.4	21548.7	8575.67	8632.67	6416.85	14.0335	13.7706	13.947	14.0708	13.7419	15.7679	13.8233	13.3848	14.3953	13.066	13.0756	12.6476	13.917	14.5269	13.8678	12.9298
129	Q8YYI0	1252.43	11246.8	13127.8	17409.7	3242.43	10088.3	2163.64	17614.8	21447.9	1296.58	13855.7	4542.18	10.2905	13.4572	13.6803	14.0876	11.6629	13.3004	11.0792	14.1045	14.3885	10.3405	13.7582	12.1492	12.476	13.017	13.1908	12.0826
130	Q8YTI1	310000	222792	258875	306536	229448	430329	190351	204684	205649	63921.7	144603	106399	18.2419	17.7653	17.9819	18.2257	17.8078	18.7151	17.5383	17.643	17.6498	15.964	17.1417	16.6991	17.9964	18.2495	17.6104	16.6016
131	Q8YQN4	654336	698886	680583	1.13034e+06	1.17783e+06	1.17291e+06	562655	594110	606226	116544	85688.8	100097	19.3197	19.4147	19.3764	20.1083	20.1677	20.1617	19.1019	19.1804	19.2095	16.8305	16.3868	16.611	19.3703	20.1459	19.1639	16.6095
132	Q8YQ12	68629.4	28964.6	109053	103844	156545	138085	785707	785404	778916	335053	555141	309803	16.0665	14.822	16.7347	16.6641	17.2562	17.0752	19.5836	19.5831	19.5711	18.354	19.0825	18.241	15.8744	16.9985	19.5793	18.5592
133	Q8YMM6	132051	131913	119053	127639	130528	104525	139707	24140.8	138862	384252	334043	395432	17.0107	17.0092	16.8612	16.9617	16.994	16.6735	17.092	14.5592	17.0833	18.5517	18.3497	18.5931	16.9604	16.8764	16.2448	18.4981
134	Q8YRC8	120094	93343.3	161685	538944	506951	504668	104477	135604	102406	207600	191386	166663	16.8738	16.5103	17.3028	19.0398	18.9515	18.945	16.6728	17.049	16.6439	17.6634	17.5461	17.3466	16.8956	18.9787	16.7886	17.5187
135	Q8Z0E1	22351.6	31174.1	27410.7	75737.8	63528.7	93318.5	194572	262775	261103	202736	190633	195301	14.4481	14.9281	14.7425	16.2087	15.9551	16.5099	17.5699	18.0035	17.9943	17.6292	17.5404	17.5753	14.7062	16.2246	17.8559	17.5817
136	P46017	43783.8	1.07463e+06	709474	1.16815e+06	1.23836e+06	1.28547e+06	35869.6	113821	91878.9	2.35887e+06	63156.4	2.23376e+06	15.4181	20.0354	19.4364	20.1558	20.24	20.2939	15.1305	16.7964	16.4874	21.1697	15.9466	21.091	18.2966	20.2299	16.1381	19.4024
137	Q8YS86	145907	118942	216563	128438	111317	221148	166230	277416	236928	221568	301452	271161	17.1547	16.8599	17.7244	16.9707	16.7643	17.7547	17.3428	18.0817	17.8541	17.7574	18.2016	18.0488	17.2463	17.1632	17.7595	18.0026
138	Q8YW74	7918.22	8805.99	2740.4	2426.28	3760.19	10761.3	10654.8	7316.93	4242.24	3298.32	2976.63	1218.38	12.951	13.1043	11.4202	11.2445	11.8766	13.3936	13.3792	12.837	12.0506	11.6875	11.5395	10.2507	12.4918	12.1716	12.7556	11.1592
139	Q8YYS9	208097	39515.9	236308	109535	102857	248901	329512	142151	374239	54334.6	18345.5	40337.7	17.6669	15.2701	17.8503	16.741	16.6503	17.9252	18.33	17.1171	18.5136	15.7296	14.1631	15.2998	16.9291	17.1055	17.9869	15.0642
140	Q8YPR0	21641.6	37654.9	93161.5	29202.7	67366.8	45659	48553.8	30412.9	42279.4	775989	797237	832378	14.4015	15.2006	16.5074	14.8338	16.0397	15.4786	15.5673	14.8924	15.3677	19.5657	19.6046	19.6669	15.3698	15.4507	15.2758	19.6124
141	P07121	295677	167966	377660	259417	236453	202194	149216	157012	192841	227710	165646	175366	18.1737	17.3578	18.5267	17.9849	17.8512	17.6254	17.187	17.2605	17.5571	17.7968	17.3377	17.42	18.0194	17.8205	17.3349	17.5182
142	Q8YZ12	24209.2	22501.7	13174.3	20746.7	32413.1	213811	184099	220833	202115	199771	255379	204601	14.5633	14.4577	13.6854	14.3406	14.9843	17.706	17.4901	17.7526	17.6248	17.608	17.9623	17.6425	14.2355	15.677	17.6225	17.7376
143	Q8YNL6	233292	258634	294345	513558	465385	435038	100634	55572.8	169497	1.87825e+06	1.8745e+06	1.89369e+06	17.8318	17.9805	18.1672	18.9702	18.8281	18.7308	16.6188	15.7621	17.3709	20.841	20.8381	20.8528	17.9932	18.843	16.5839	20.8439
144	Q8YPY6	5348.8	24804.9	13060.7	939.272	9791.93	9600.4	7430.27	4955.96	9692.83	96816.6	103961	98390	12.385	14.5983	13.6729	9.8754	13.2574	13.2289	12.8592	12.2749	13.2427	16.563	16.6657	16.5862	13.5521	12.1206	12.7923	16.605
145	Q8YRW0	80038.3	35318	140920	121850	176595	170327	81627.3	75369.8	67894.4	151440	148006	145638	16.2884	15.1081	17.1045	16.8947	17.4301	17.3779	16.3168	16.2017	16.051	17.2084	17.1753	17.152	16.167	17.2343	16.1898	17.1786
146	Q8YUN6	193392	220154	233195	167071	207712	299845	110260	87911.4	82700.9	488450	384768	584772	17.5612	17.7482	17.8312	17.3501	17.6642	18.1939	16.7506	16.4238	16.3356	18.8979	18.5536	19.1575	17.7135	17.7361	16.5033	18.8697
147	Q8YT76	322109	329165	362818	558650	574946	512648	162989	173452	160298	1.46981e+06	1.53135e+06	1.48292e+06	18.2972	18.3284	18.4689	19.0916	19.1331	18.9676	17.3144	17.4042	17.2904	20.4872	20.5464	20.5	18.3648	19.0641	17.3363	20.5112
148	Q8YT18	252104	256000	277847	369276	370291	344823	299857	284696	299712	58197.1	46904.8	50502.6	17.9437	17.9658	18.0839	18.4943	18.4983	18.3955	18.1939	18.1191	18.1932	15.8287	15.5174	15.6241	17.9978	18.4627	18.1687	15.6567
149	Q8ZSA4	582309	539722	537232	946964	1.0501e+06	1.2215e+06	330009	340157	317927	92546.8	39362.1	85421.9	19.1514	19.0419	19.0352	19.8529	20.0021	20.2202	18.3321	18.3758	18.2783	16.4979	15.2645	16.3823	19.0762	20.0251	18.3288	16.0482
150	Q8YW02	38386.9	38432.8	103837	114636	75399.9	230662	164873	29354.8	173342	48317.3	121552	43466.9	15.2283	15.2301	16.664	16.8067	16.2023	17.8154	17.331	14.8413	17.4033	15.5603	16.8912	15.4076	15.7074	16.9415	16.5252	15.953
151	Q8YRA0	31735.6	28528.7	27153.5	31704.8	30569.5	49567.1	24284.8	43654.2	22735	100400	16612.7	24906.8	14.9538	14.8001	14.7289	14.9524	14.8998	15.5971	14.5678	15.4138	14.4726	16.6154	14.02	14.6043	14.8276	15.1498	14.8181	15.0799
152	Q8ZSK8	42898.8	36724.3	10329.3	58207.4	54662.5	8676.2	77456.8	25795	2114.83	14021.9	52426.1	61375.3	15.3886	15.1644	13.3345	15.8289	15.7383	13.0828	16.2411	14.6548	11.0463	13.7754	15.678	15.9054	14.6292	14.8833	13.9807	15.1196
153	Q8YQ02	6793.24	11528.7	18063.1	67182.9	47975.7	61743.5	97336.1	120474	95830.2	50455.8	52694.9	82761.7	12.7299	13.4929	14.1408	16.0358	15.55	15.914	16.5707	16.8784	16.5482	15.6227	15.6854	16.3367	13.4545	15.8333	16.6657	15.8816
154	Q8YZX0	51824.1	14543.3	59881.4	84086.8	36977.4	68288	37803	85900	109028	128234	116054	125736	15.6613	13.8281	15.8698	16.3596	15.1744	16.0593	15.2062	16.3904	16.7343	16.9684	16.8244	16.94	15.1197	15.8644	16.1103	16.911
155	Q8YKX5	20182.6	43537.7	83950.8	83599.2	85757	85154.9	90385.5	39939.5	61764.2	841484	838804	886489	14.3008	15.41	16.3573	16.3512	16.388	16.3778	16.4638	15.2855	15.9145	19.6826	19.678	19.7577	15.356	16.3723	15.8879	19.7061
156	Q8YYP5	91484.1	106082	80151.8	214320	167405	153906	38499.5	41971.1	47882.7	263758	201024	195134	16.4812	16.6948	16.2904	17.7094	17.353	17.2317	15.2326	15.3571	15.5472	18.0089	17.617	17.5741	16.4888	17.4314	15.379	17.7333
157	P35797	43482.3	39496.6	43739.8	434.698	15988.8	19459	18045.9	13420.6	14036.5	20447.1	1693.26	19020.8	15.4081	15.2694	15.4167	8.76387	13.9648	14.2481	14.1394	13.7122	13.7769	14.3196	10.7256	14.2153	15.3647	12.3256	13.8761	13.0868
158	Q8YWQ6	145641	161819	160913	293050	275042	251428	130240	124174	58362.7	37431.1	191667	40792.8	17.1521	17.304	17.2959	18.1608	18.0693	17.9398	16.9908	16.922	15.8328	15.1919	17.5482	15.316	17.2507	18.0566	16.5819	16.0187
159	Q8YUQ8	125855	161207	66144.6	222363	198058	246417	186417	184167	147233	293986	310206	251370	16.9414	17.2986	16.0133	17.7626	17.5956	17.9107	17.5082	17.4907	17.1677	18.1654	18.2429	17.9395	16.7511	17.7563	17.3889	18.1159
160	Q8YXX9	141354	159030	155606	143293	150868	150920	34982.1	28567.1	55289	334321	376320	398679	17.109	17.2789	17.2475	17.1286	17.2029	17.2034	15.0943	14.8021	15.7547	18.3509	18.5216	18.6049	17.2118	17.1783	15.217	18.4924
161	Q8YW78	131248	100854	83706	261304	332620	340848	90170.6	95305.7	73562.5	599699	492283	396096	17.0019	16.6219	16.353	17.9954	18.3435	18.3788	16.4604	16.5403	16.1667	19.1939	18.9091	18.5955	16.659	18.2392	16.3891	18.8995
162	Q8YS16	259255	237694	293166	584254	568689	496852	206655	221419	226990	119535	126403	91621.9	17.984	17.8587	18.1614	19.1562	19.1173	18.9225	17.6569	17.7564	17.7923	16.8671	16.9477	16.4834	18.0014	19.0653	17.7352	16.7661
163	Q8YXR7	57678.3	52764.2	32537.8	82505.4	97223.1	97040.2	60244.7	72857.3	77366.8	359300	237962	213170	15.8157	15.6873	14.9898	16.3322	16.569	16.5663	15.8785	16.1528	16.2394	18.4548	17.8604	17.7016	15.4976	16.4892	16.0903	18.0056
164	Q8YRV4	58035.5	41676.5	61633.6	81250.9	78534.9	101764	28164.6	9203.89	21078.7	57963.8	77910.8	69848.3	15.8246	15.3469	15.9114	16.3101	16.261	16.6349	14.7816	13.168	14.3635	15.8229	16.2495	16.0919	15.6943	16.402	14.1044	16.0548
165	Q8YY63	43224.4	7521.95	51433.8	8757.8	6745.35	16574.4	14882.8	24026.9	10120.9	70757.3	68453.7	52490.5	15.3996	12.8769	15.6504	13.0964	12.7197	14.0167	13.8614	14.5524	13.3051	16.1106	16.0628	15.6798	14.6423	13.2776	13.9063	15.9511
166	Q8YRB0	149557	143698	161985	164336	179158	194779	68151.8	54740.1	61082.6	221097	169987	180057	17.1903	17.1327	17.3055	17.3263	17.4509	17.5715	16.0565	15.7403	15.8985	17.7543	17.3751	17.4581	17.2095	17.4495	15.8984	17.5292
167	Q8YUM6	71437.7	74985.4	88889.9	141626	143401	139551	14358.6	16165.2	17671.3	11898.1	10220.6	10225.9	16.1244	16.1943	16.4397	17.1117	17.1297	17.0904	13.8096	13.9806	14.1091	13.5384	13.3192	13.3199	16.2528	17.1106	13.9665	13.3925
168	Q8YMB6	15740.9	24539.9	21602.8	65317.6	51483.7	53527.6	49073.2	54998.1	29667.7	49374.7	52542.7	46519.2	13.9422	14.5828	14.3989	15.9952	15.6518	15.708	15.5826	15.7471	14.8566	15.5915	15.6812	15.5055	14.308	15.785	15.3954	15.5927
169	P58575	167321	163486	160188	406999	389345	461288	32149.1	10330.1	38185.1	256587	268792	232771	17.3523	17.3188	17.2894	18.6347	18.5707	18.8153	14.9725	13.3346	15.2207	17.9691	18.0361	17.8286	17.3202	18.6736	14.5093	17.9446
170	Q8YWR7	18998.1	10914.8	21752.8	4175.48	13788.5	15496.4	14896.9	8851.72	7203.9	33582.8	22478.6	15658.8	14.2136	13.414	14.4089	12.0277	13.7512	13.9196	13.8627	13.1117	12.8146	15.0354	14.4563	13.9347	14.0122	13.2328	13.263	14.4755
171	Q8Z082	677.88	4833.21	784.162	4267.23	1945.2	8036.08	1725.94	1005.27	6945.3	2349.99	1747.55	4048.1	9.40489	12.2388	9.61501	12.0591	10.9257	12.9723	10.7532	9.97337	12.7618	11.1984	10.7711	11.983	10.4196	11.9857	11.1628	11.3175
172	Q8YQZ9	13100.1	31315.9	13387.5	39138.3	38655.5	38009.5	16577	7110.47	14546.6	68913.7	39463.5	25615	13.6773	14.9346	13.7086	15.2563	15.2384	15.2141	14.0169	12.7957	13.8284	16.0725	15.2682	14.6447	14.1068	15.2363	13.547	15.3285
173	Q8YPF9	195472	200386	211307	326953	298033	305691	97944.8	86324.2	68547.5	409868	396722	252846	17.5766	17.6124	17.689	18.3187	18.1851	18.2217	16.5797	16.3975	16.0648	18.6448	18.5978	17.9479	17.626	18.2418	16.3473	18.3968
174	Q8YVL7	57750.5	52488.6	65995.5	133276	131664	134074	92023.2	100371	159283	161243	157020	157901	15.8175	15.6797	16.0101	17.0241	17.0065	17.0327	16.4897	16.615	17.2812	17.2989	17.2606	17.2687	15.8358	17.0211	16.7953	17.276
175	Q8YT00	337754	377207	323092	391234	392184	366214	388939	67492.3	471585	206985	284998	295370	18.3656	18.525	18.3016	18.5777	18.5812	18.4823	18.5692	16.0424	18.8472	17.6592	18.1206	18.1722	18.3974	18.5471	17.8196	17.984
176	Q8YQG8	11508.2	2651.05	5956.48	13221.9	12461.5	12199.5	29027	22973.8	4593.65	44104.9	47409.7	39222.3	13.4904	11.3723	12.5402	13.6906	13.6052	13.5745	14.8251	14.4877	12.1654	15.4287	15.5329	15.2594	12.4677	13.6235	13.8261	15.407
177	Q8YNS9	50482.7	32791.9	25403.7	82392.5	50252	54095.4	26089.1	51489.6	18515.8	38767.4	77836.6	77616.6	15.6235	15.0011	14.6327	16.3302	15.6169	15.7232	14.6712	15.652	14.1765	15.2426	16.2482	16.2441	15.0858	15.8901	14.8332	15.9116
178	Q8YKB7	772921	529977	850824	608843	515663	609713	953440	1.08085e+06	1.10789e+06	379144	387019	369308	19.56	19.0156	19.6985	19.2157	18.9761	19.2178	19.8628	20.0437	20.0794	18.5324	18.562	18.4945	19.4247	19.1365	19.9953	18.5296
179	Q8YPP7	82894.7	56087.3	73105.6	35289.1	56516.1	49226.4	152741	157549	225656	225540	189035	282758	16.339	15.7754	16.1577	15.1069	15.7864	15.5871	17.2207	17.2654	17.7838	17.783	17.5283	18.1092	16.0907	15.4935	17.4233	17.8068
180	P07123	30438.4	23511.3	32353.8	84028.9	74102.7	20669.7	41370.1	8206.45	30138.7	24147.3	31540.7	67340.4	14.8936	14.5211	14.9816	16.3586	16.1772	14.3352	15.3363	13.0025	14.8793	14.5596	14.9449	16.0392	14.7988	15.6237	14.4061	15.1812
181	Q8YW92	50044.5	59646.5	51924.4	36548.5	59112.1	41927.7	73584.8	42669.4	66400.8	213251	197285	186379	15.6109	15.8642	15.6641	15.1575	15.8512	15.3556	16.1671	15.3809	16.0189	17.7022	17.5899	17.5079	15.7131	15.4548	15.8556	17.6
182	Q8YR00	19693.9	21308.1	33956.9	18511.7	10403.2	33177.2	36089.5	10819.1	32264.8	5432.84	13199.1	3357.83	14.2655	14.3791	15.0514	14.1762	13.3447	15.0179	15.1393	13.4013	14.9777	12.4075	13.6882	11.7133	14.5653	14.1796	14.5061	12.603
183	Q8YN29	367521	364555	453865	296758	298986	268644	564616	135055	577792	189087	148515	205794	18.4875	18.4758	18.7919	18.1789	18.1897	18.0353	19.1069	17.0432	19.1402	17.5287	17.1802	17.6508	18.5851	18.1347	18.4301	17.4533
184	Q8YQ11	64197.4	15641	86907.2	51723.8	80481.5	70955.3	1.47214e+06	1.59949e+06	1.55676e+06	832588	958196	993147	15.9702	13.933	16.4072	15.6585	16.2964	16.1146	20.4895	20.6092	20.5701	19.6672	19.87	19.9216	15.4368	16.0232	20.5563	19.8196
185	P58561	89751.4	49792.1	131324	100574	82774	72187.7	51941.4	75203.2	27991.1	608568	553831	577183	16.4536	15.6036	17.0028	16.6179	16.3369	16.1395	15.6646	16.1985	14.7727	19.2151	19.0791	19.1387	16.3533	16.3647	15.5453	19.1443
186	Q8YNL7	6367.36	5666.72	6944.65	3912.16	2044.19	3089.63	1900.83	1820.77	10107.6	4567	9206.02	6494.36	12.6365	12.4683	12.7617	11.9337	10.9973	11.5932	10.8924	10.8303	13.3031	12.157	13.1684	12.665	12.6222	11.5081	11.6753	12.6635
187	Q8YNC9	271271	268177	342314	223749	207202	190540	272843	261477	270935	156690	168764	160949	18.0494	18.0328	18.385	17.7715	17.6607	17.5397	18.0577	17.9963	18.0476	17.2576	17.3646	17.2962	18.1557	17.6573	18.0339	17.3061
188	Q8ZS97	497375	474569	503773	387744	383284	432554	270280	271525	248442	128841	107349	131550	18.924	18.8563	18.9424	18.5647	18.5481	18.7225	18.0441	18.0507	17.9226	16.9752	16.7119	17.0053	18.9075	18.6118	18.0058	16.8975
189	Q9WX37	401422	408602	435983	662204	617849	565611	310574	312737	307389	327602	327088	332348	18.6148	18.6403	18.7339	19.3369	19.2369	19.1095	18.2446	18.2546	18.2297	18.3216	18.3193	18.3423	18.663	19.2278	18.243	18.3277
190	Q9L422	132630	146738	146540	141680	124664	130747	4148.49	23006.4	6667.01	3883.37	1685	3980.9	17.017	17.1629	17.1609	17.1123	16.9277	16.9964	12.0184	14.4898	12.7028	11.9231	10.7185	11.9589	17.1136	17.0121	13.0703	11.5335
191	Q8YZV4	73376.5	100464	108680	105020	102153	83750.9	25148.1	16967.2	39329.1	243960	237301	241825	16.163	16.6163	16.7297	16.6803	16.6404	16.3538	14.6182	14.0505	15.2633	17.8963	17.8564	17.8836	16.503	16.5582	14.644	17.8787
192	Q8YWK8	293151	299036	215931	554621	560404	618758	219690	149390	242966	85221.1	59695.5	95857.6	18.1613	18.19	17.7202	19.0811	19.0961	19.239	17.7451	17.1887	17.8904	16.3789	15.8653	16.5486	18.0238	19.1388	17.6081	16.2643
193	Q8YPA4	53568.1	43467.3	35947.5	153892	142876	182163	195413	210122	202075	318668	339246	342843	15.7091	15.4076	15.1336	17.2316	17.1244	17.4749	17.5762	17.6809	17.6245	18.2817	18.372	18.3872	15.4168	17.2769	17.6272	18.347
194	Q8YKI5	82552.7	70646.4	87129.8	170946	167296	168680	41435.6	22598.7	30966.1	72447	57892.2	47340.9	16.333	16.1083	16.4109	17.3832	17.352	17.3639	15.3386	14.464	14.9184	16.1446	15.8211	15.5308	16.2841	17.3664	14.907	15.8322
195	P0A4L1	5713.42	6975.12	16105.3	7164.97	9367.94	9289.33	13038.3	14056.9	28132.7	7882.3	9253.25	4515.86	12.4801	12.768	13.9753	12.8067	13.1935	13.1814	13.6705	13.779	14.78	12.9444	13.1757	12.1408	13.0745	13.0605	14.0765	12.7536
196	Q8YUI7	378788	374392	332327	701817	803146	882366	192943	156352	98821.6	251498	170600	181021	18.531	18.5142	18.3422	19.4207	19.6153	19.751	17.5578	17.2544	16.5925	17.9402	17.3803	17.4658	18.4625	19.5957	17.1349	17.5954
197	Q8YUX9	109937	91508.6	92884.5	124750	154864	139786	247064	252696	227654	414002	402813	382221	16.7463	16.4816	16.5032	16.9287	17.2406	17.0929	17.9145	17.947	17.7965	18.6593	18.6197	18.544	16.577	17.0874	17.886	18.6077
198	Q8YVH0	86118	98015	24693.3	95249.8	89186	36787.2	100678	105409	88448.1	77673	104422	97103.6	16.394	16.5807	14.5918	16.5394	16.4445	15.1669	16.6194	16.6856	16.4325	16.2451	16.6721	16.5672	15.8555	16.0503	16.5792	16.4948
199	Q8YUH1	78105.1	83332.7	65064	84011.4	66223.4	41377.8	31598.3	41889.3	16299.4	34509.2	40177.6	12061	16.2531	16.3466	15.9896	16.3583	16.0151	15.3366	14.9476	15.3543	13.9925	15.0747	15.2941	13.5581	16.1964	15.9033	14.7648	14.6423
200	Q8Z0S3	32511	37390.9	51885.7	50532.1	43453.2	51664.9	70155.6	27545.4	25709.2	21620	18556.7	61775.7	14.9886	15.1904	15.663	15.6249	15.4072	15.6569	16.0983	14.7495	14.65	14.4001	14.1797	15.9148	15.2807	15.563	15.1659	14.8315
201	Q8YUB4	143623	109931	184099	195925	195814	141095	1.41327e+06	1.48875e+06	1.50898e+06	339480	330444	355951	17.1319	16.7462	17.4901	17.5799	17.5791	17.1063	20.4306	20.5057	20.5251	18.373	18.334	18.4413	17.1228	17.4218	20.4871	18.3828
202	Q8YU75	53210.5	72353	19911.5	113290	87973.7	99067.5	28504.2	48184.1	51303.4	153444	118435	115126	15.6994	16.1428	14.2813	16.7897	16.4248	16.5961	14.7989	15.5563	15.6468	17.2274	16.8537	16.8129	15.3745	16.6035	15.334	16.9646
203	Q8YMU6	52610.1	65761.7	72260.6	44416.1	52139.1	3963.85	51670.2	27962.3	9926.31	258257	265078	270018	15.6831	16.005	16.1409	15.4388	15.6701	11.9527	15.657	14.7712	13.277	17.9784	18.0161	18.0427	15.943	14.3539	14.5684	18.0124
204	Q8YPU2	269428	289297	335305	308846	296207	252173	273870	267815	279598	461523	472057	472381	18.0395	18.1422	18.3551	18.2365	18.1762	17.9441	18.0631	18.0309	18.093	18.816	18.8486	18.8496	18.1789	18.1189	18.0623	18.8381
205	Q8YX64	12876	7936.77	22689.3	18651.2	19455.9	73185.8	55951.1	39848.4	84142.9	24308.4	12848.5	24658.7	13.6524	12.9543	14.4697	14.187	14.2479	16.1593	15.7719	15.2822	16.3606	14.5692	13.6493	14.5898	13.6922	14.8647	15.8049	14.2694
206	Q8YN30	216057	234442	293329	360618	367584	320177	166249	181534	162611	50390.7	50365.9	57672.5	17.7211	17.8389	18.1622	18.4601	18.4877	18.2885	17.343	17.4699	17.3111	15.6209	15.6202	15.8156	17.9074	18.4121	17.3746	15.6855
207	Q8YXN9	23130.7	15199.7	19441.6	24357.7	18927.8	9644.45	28465.4	12284.4	18273.5	9359.69	6739.91	14901.7	14.4975	13.8918	14.2469	14.5721	14.2082	13.2355	14.7969	13.5845	14.1575	13.1922	12.7185	13.8632	14.212	14.0053	14.1796	13.258
208	Q8YP25	741.656	1111.29	984.27	557.309	148.301	1214.9	2205.28	456.65	2038.44	2915.42	934.16	1844.36	9.53461	10.118	9.94291	9.12233	7.21239	10.2466	11.1067	8.83494	10.9932	11.5095	9.86753	10.8489	9.86518	8.86045	10.3116	10.742
209	Q8YLF9	14960.8	2659.76	9500.24	16773.1	16055.2	13505.5	23751.8	51866.8	24007.5	196476	209529	193399	13.8689	11.3771	13.2137	14.0339	13.9707	13.7213	14.5358	15.6625	14.5512	17.584	17.6768	17.5612	12.8199	13.9086	14.9165	17.6073
210	Q8YVL8	13951.3	24818.2	21357.8	4060.05	7871.54	15986.1	8383.31	5375.8	11042.9	436491	423848	438221	13.7681	14.5991	14.3825	11.9873	12.9424	13.9645	13.0333	12.3923	13.4308	18.7356	18.6932	18.7413	14.2499	12.9647	12.9521	18.7234
211	Q8YRA4	8951.39	55921.4	43603.9	27365.1	37914.4	35873	23155.5	9467.41	32294.7	112526	59725	98237.2	13.1279	15.7711	15.4122	14.7401	15.2105	15.1306	14.4991	13.2088	14.979	16.7799	15.866	16.584	14.7704	15.027	14.2289	16.41
212	Q8YSC1	30492.9	19536.1	18028.3	21598.5	29488.2	22301.5	61382.1	60228.3	12394.5	74985.1	90493.4	62057	14.8962	14.2539	14.138	14.3986	14.8478	14.4449	15.9055	15.8782	13.5974	16.1943	16.4655	15.9213	14.4293	14.5638	15.127	16.1937
213	Q8YUB6	58654.6	63327.1	37564.5	100229	112069	119267	11381.6	33310.3	30934.5	78493.9	124415	68129.8	15.84	15.9505	15.1971	16.6129	16.774	16.8638	13.4744	15.0237	14.9169	16.2603	16.9248	16.056	15.6625	16.7503	14.4717	16.4137
214	Q8YRZ5	57727.5	47711.2	73054.2	70031.6	87025.8	48112.2	38026.8	32009.2	81602.7	54029.7	49526	58608.4	15.817	15.542	16.1567	16.0957	16.4092	15.5541	15.2147	14.9662	16.3163	15.7215	15.5959	15.8388	15.8386	16.0197	15.4991	15.7187
215	Q8YS00	69653.7	75818.8	73767.4	141296	131028	121526	67917.3	72658.1	70743.5	137136	134963	148689	16.0879	16.2103	16.1707	17.1084	16.9995	16.8909	16.0515	16.1488	16.1103	17.0653	17.0422	17.1819	16.1563	16.9996	16.1035	17.0965
216	Q8YM81	87628.6	135382	86551.4	276768	280058	242581	138016	120098	149791	144365	221407	72414.2	16.4191	17.0467	16.4013	18.0783	18.0954	17.8881	17.0745	16.8739	17.1926	17.1394	17.7563	16.144	16.6224	18.0206	17.047	17.0132
217	Q8YR22	49170.2	54161	55289.3	142990	147397	135042	52376.3	41672.5	34117.9	152853	174343	144237	15.5855	15.725	15.7547	17.1256	17.1693	17.043	15.6766	15.3468	15.0582	17.2218	17.4116	17.1381	15.6884	17.1126	15.3606	17.2571
218	Q8YNI7	1.15227e+06	1.21629e+06	1.27966e+06	1.02425e+06	1.65612e+06	1.49537e+06	876922	664201	807002	1.02118e+06	831538	572323	20.136	20.2141	20.2873	19.9661	20.6594	20.5121	19.7421	19.3413	19.6222	19.9618	19.6654	19.1265	20.2125	20.3792	19.5685	19.5846
219	Q8YKN2	171149	156198	199147	394256	350245	342079	263403	247178	367137	128864	88866.2	134777	17.3849	17.253	17.6035	18.5888	18.418	18.384	18.0069	17.9152	18.486	16.9755	16.4393	17.0402	17.4138	18.4636	18.136	16.8184
220	Q8YS04	27875.1	21987.6	38824.6	44834.8	56003.1	130589	126949	129630	125023	110653	91959.3	102358	14.7667	14.4244	15.2447	15.4523	15.7732	16.9947	16.9539	16.984	16.9318	16.7557	16.4887	16.6433	14.8119	16.0734	16.9566	16.6292
221	Q8YNF8	7998.17	8813.29	2705.53	6330.78	2935.15	12686.2	8245.86	3934.84	1433.26	136821	122194	109509	12.9655	13.1055	11.4017	12.6282	11.5192	13.631	13.0095	11.9421	10.4851	17.0619	16.8988	16.7407	12.4909	12.5928	11.8122	16.9005
222	Q8YYT5	7346.72	2404.1	20642.4	13216.6	3972.69	23723.5	151450	166670	153464	504582	217832	539229	12.8429	11.2313	14.3333	13.6901	11.9559	14.534	17.2085	17.3466	17.2275	18.9447	17.7329	19.0405	12.8025	13.3933	17.2609	18.5727
223	Q8YLE1	47445.1	65376.1	65709.1	94158.6	82670	86037.4	43167.7	186913	58407.7	81260.7	120697	114471	15.534	15.9965	16.0038	16.5228	16.3351	16.3927	15.3977	17.512	15.8339	16.3103	16.881	16.8046	15.8448	16.4169	16.2478	16.6653
224	Q8YXA2	32693.4	25151.1	32659.8	36892.9	26050.5	34814.8	7318.69	2432.62	9688.72	313325	320249	295393	14.9967	14.6183	14.9952	15.1711	14.669	15.0874	12.8374	11.2483	13.2421	18.2573	18.2888	18.1723	14.8701	14.9758	12.4426	18.2395
225	Q8YXS7	10690.4	20494.3	29075.6	35616	26089.8	27848.7	36708.3	40231.4	35407.5	76689.1	95381	70404.1	13.384	14.3229	14.8275	15.1202	14.6712	14.7653	15.1638	15.296	15.1118	16.2267	16.5414	16.1034	14.1782	14.8523	15.1905	16.2905
226	Q8YYA5	25698.9	25431.3	24714.8	45893.1	47369.6	29301.7	38581	34117.1	21754.3	14388.1	20710.1	41226.5	14.6494	14.6343	14.5931	15.486	15.5317	14.8387	15.2356	15.0582	14.409	13.8126	14.338	15.3313	14.6256	15.2855	14.9009	14.494
227	Q8YRV9	94830.3	95065.6	101316	164548	154570	147759	69273.2	80297.8	76260.1	54628.4	97703.3	109198	16.5331	16.5366	16.6285	17.3281	17.2379	17.1729	16.08	16.2931	16.2186	15.7374	16.5761	16.7366	16.5661	17.2463	16.1972	16.35
228	Q8YU28	17573.3	16534.8	11396.8	24323.7	22449	18786	11488.4	10344.3	3634.44	86616.5	80229.1	79958.8	14.1011	14.0132	13.4763	14.5701	14.4544	14.1974	13.4879	13.3366	11.8275	16.4024	16.2918	16.287	13.8636	14.4073	12.884	16.3271
229	Q8Z036	41700.7	44846.1	51736.8	44252.4	25718.8	3627.15	25042.2	28908.5	19214.8	329139	327205	328342	15.3478	15.4527	15.6589	15.4335	14.6505	11.8246	14.6121	14.8192	14.2299	18.3283	18.3198	18.3248	15.4865	13.9695	14.5537	18.3243
230	Q8YQJ7	9396.79	5259.16	32962	21382.3	24457	58744	25807.4	7835.29	6821.3	14398.1	4156.86	13203.3	13.198	12.3606	15.0085	14.3841	14.578	15.8422	14.6555	12.9358	12.7358	13.8136	12.0213	13.6886	13.5224	14.9347	13.4424	13.1745
231	Q8YQJ1	7200.08	2171.04	287.996	1336.72	1970.97	13610.2	812.82	779.431	970.602	175.38	1527.09	730.504	12.8138	11.0842	8.1699	10.3845	10.9447	13.7324	9.66679	9.60628	9.92274	7.45434	10.5766	9.51275	10.6893	11.6872	9.73194	9.18122
232	Q9WX39	13185.6	15908.2	28896.2	51620.9	97211.9	88189.5	18808.9	23563.1	53151.4	23540.9	15991.6	27135.1	13.6867	13.9575	14.8186	15.6557	16.5688	16.4283	14.1991	14.5242	15.6978	14.5229	13.965	14.7279	14.1543	16.2176	14.8071	14.4053
233	Q8YY12	40029.4	50527.7	56413.7	44301.1	40958.3	55704	38603.5	74666.6	55034.6	281336	245360	278150	15.2888	15.6248	15.7838	15.4351	15.3219	15.7655	15.2364	16.1882	15.7481	18.1019	17.9045	18.0855	15.5658	15.5075	15.7242	18.0307
234	Q8YV76	20538.5	113050	200508	30231.6	150273	26255.3	74819.3	43640.2	78213.9	513458	527579	546526	14.326	16.7866	17.6133	14.8838	17.1972	14.6803	16.1911	15.4134	16.2551	18.9699	19.009	19.0599	16.242	15.5871	15.9532	19.0129
235	Q8Z0G0	12852.5	25533.5	14171.7	17738.9	4213.39	23659.2	8562.5	95554.3	27096.8	142584	138015	140664	13.6498	14.6401	13.7907	14.1146	12.0408	14.5301	13.0638	16.544	14.7258	17.1215	17.0745	17.1019	14.0269	13.5618	14.7779	17.0993
236	Q8YMC3	59730.2	67152.2	81974.6	138723	154811	107098	26140	35416.6	23154.2	148938	156576	155208	15.8662	16.0351	16.3229	17.0818	17.2401	16.7086	14.674	15.1121	14.499	17.1844	17.2565	17.2438	16.0747	17.0102	14.7617	17.2282
237	Q8YZM0	52121.9	3022.53	3786.61	3777.42	91282.9	6454.02	4682.64	5539.62	7928.83	51982	59434.6	55065.8	15.6696	11.5615	11.8867	11.8832	16.4781	12.656	12.1931	12.4356	12.9529	15.6657	15.859	15.7489	13.0393	13.6724	12.5272	15.7579
238	P12407	165.679	610.021	398.983	6624.56	555.276	1276.83	7055.23	3021.61	2684.19	1290.8	3721.96	2279.65	7.37225	9.25272	8.64018	12.6936	9.11706	10.3184	12.7845	11.5611	11.3903	10.334	11.8618	11.1546	8.42172	10.7097	11.9119	11.1168
239	Q8YL98	10842.8	84848.2	14572.1	3831.11	5228.04	15493	11325.3	22279.5	70632.3	291940	274445	292410	13.4045	16.3726	13.8309	11.9035	12.3521	13.9193	13.4673	14.4434	16.108	18.1553	18.0662	18.1576	14.536	12.725	14.6729	18.1264
240	Q8YPK7	13189.1	10772.5	27567.4	17783.1	15705.5	39620.9	9599.74	14878.9	11299.9	311551	310089	310071	13.6871	13.3951	14.7507	14.1182	13.939	15.274	13.2288	13.861	13.464	18.2491	18.2423	18.2422	13.9443	14.4437	13.5179	18.2446
241	Q8YRW8	133358	136498	72740.5	84217.2	85913	96217.2	18681.1	13193	33116.4	80407.6	69506.2	90133.4	17.0249	17.0585	16.1505	16.3618	16.3906	16.554	14.1893	13.6875	15.0153	16.295	16.0849	16.4598	16.7446	16.4355	14.2973	16.2799
242	Q8YM87	1.64426e+06	1.65914e+06	1.84373e+06	3.67405e+06	3.61527e+06	3.35438e+06	898213	871036	931553	860717	887044	928658	20.649	20.662	20.8142	21.8089	21.7857	21.6776	19.7767	19.7324	19.8293	19.7152	19.7586	19.8248	20.7084	21.7574	19.7795	19.7662
243	Q8Z044	11534.6	216.12	2077.23	1151.33	12112.2	5177.64	264.873	463.369	1953.78	4268.22	1311.32	10204.6	13.4937	7.75569	11.0204	10.1691	13.5642	12.3381	8.04916	8.85602	10.9321	12.0594	10.3568	13.3169	10.7566	12.0238	9.27908	11.9111
244	Q8YVL5	116364	96880	128500	158868	154923	128071	39098.2	53325.2	42034.6	881628	884207	868628	16.8283	16.5639	16.9714	17.2775	17.2412	16.9666	15.2548	15.7025	15.3593	19.7498	19.754	19.7284	16.7879	17.1617	15.4389	19.7441
245	P48991	5737.11	1686.68	11055	13822	1503.55	4843.08	3934.81	6642.72	11072.7	124941	89963.9	113194	12.4861	10.72	13.4324	13.7547	10.5542	12.2417	11.9421	12.6976	13.4347	16.9309	16.4571	16.7884	12.2128	12.1835	12.6915	16.7255
246	Q8YUJ9	10790.7	26481.1	44224.5	28386.6	32096.5	36054.8	17447.8	26038.3	23136.3	46242.1	58742.7	48691.1	13.3975	14.6927	15.4326	14.7929	14.9701	15.1379	14.0908	14.6683	14.4979	15.4969	15.8421	15.5714	14.5076	14.967	14.419	15.6368
247	Q8YY48	30686.3	30872.6	42203.2	52711.2	50049.3	47547	2567.82	13079.4	15371.2	120879	120966	125074	14.9053	14.914	15.3651	15.6858	15.6111	15.5371	11.3263	13.675	13.9079	16.8832	16.8842	16.9324	15.0615	15.6113	12.9698	16.9
248	Q8YKN1	16054.2	3565.4	27114.9	30237.9	35906.9	46790.1	18653.7	30226.2	33664.2	288508	207385	223558	13.9707	11.7998	14.7268	14.8841	15.132	15.5139	14.1872	14.8835	15.0389	18.1383	17.662	17.7703	13.4991	15.1767	14.7032	17.8568
249	Q8YP63	67336.2	73142.7	79044	28777	33267.7	26899.9	12684.1	4858.08	12781.5	37683.7	9905.94	13306.2	16.0391	16.1584	16.2704	14.8126	15.0218	14.7153	13.6307	12.2462	13.6418	15.2017	13.2741	13.6998	16.156	14.8499	13.1729	14.0585
250	Q8YRV3	44568.9	39904.1	4952.26	66241.4	65558.5	36957.1	26316.9	18022.9	28447.5	29402.5	24800.5	44492.5	15.4437	15.2842	12.2739	16.0154	16.0005	15.1736	14.6837	14.1375	14.796	14.8436	14.5981	15.4413	14.334	15.7298	14.5391	14.961
251	P35796	169760	176682	182617	342000	308319	293588	44498.1	37992.1	30487.6	190268	181693	185513	17.3731	17.4308	17.4785	18.3836	18.2341	18.1634	15.4415	15.2134	14.8959	17.5377	17.4711	17.5012	17.4275	18.2604	15.1836	17.5033
252	Q8YVC8	55650	58097.6	56842.6	78993.1	86151.6	84351.9	16529.6	7382.79	16912.6	8343.85	5268.09	16430.3	15.7641	15.8262	15.7947	16.2694	16.3946	16.3641	14.0128	12.8499	14.0458	13.0265	12.3631	14.0041	15.795	16.3427	13.6362	13.1312
253	Q44528	10483	2948.71	25134.9	6560.54	7629.27	13634.2	9878.74	17056.9	8872.34	140321	131571	117017	13.3558	11.5259	14.6174	12.6796	12.8973	13.7349	13.2701	14.0581	13.1151	17.0984	17.0055	16.8364	13.1663	13.104	13.4811	16.9801
254	Q8YQF0	40284.9	52742.2	33310.8	55911.6	53560.8	61962.1	18998.7	29199.4	14594.7	122503	113540	109532	15.298	15.6867	15.0237	15.7709	15.7089	15.9191	14.2136	14.8336	13.8332	16.9025	16.7928	16.741	15.3361	15.7996	14.2935	16.8121
255	Q8YXQ6	1163.6	4152.63	13532.7	4071	7762.39	5248.77	10299.1	2749.39	411.413	41934.6	19147.7	23633.2	10.1844	12.0198	13.7242	11.9912	12.9223	12.3578	13.3302	11.4249	8.68444	15.3559	14.2249	14.5285	11.9761	12.4237	11.1465	14.7031
256	Q8YVW0	12894.7	13659.2	12995.3	15281.3	16018.3	14223.5	29141.7	15354.4	17099.4	325859	329178	326123	13.6545	13.7376	13.6657	13.8995	13.9674	13.796	14.8308	13.9064	14.0617	18.3139	18.3285	18.3151	13.6859	13.8876	14.2663	18.3192
257	Q8YSN1	91580	90731.6	97071	100785	102152	111667	99460.4	108643	99682.8	158916	139162	104019	16.4827	16.4693	16.5668	16.6209	16.6404	16.7688	16.6018	16.7292	16.6051	17.2779	17.0864	16.6665	16.5063	16.6767	16.6454	17.0103
258	Q8YR43	78170.7	72518	82577.4	113715	101173	111373	45403.8	36456.9	44319.8	47826.9	66771.9	75114.9	16.2543	16.1461	16.3335	16.7951	16.6265	16.765	15.4705	15.1539	15.4357	15.5455	16.027	16.1968	16.2446	16.7289	15.3534	15.9231
259	Q7A260	38220.8	43953.2	41431.8	86462	91010.1	80420.7	51027.6	47398.5	36648.5	661345	666046	654371	15.2221	15.4237	15.3385	16.3998	16.4737	16.2953	15.639	15.5326	15.1615	19.335	19.3453	19.3197	15.3281	16.3896	15.4443	19.3334
260	Q8YPK1	16128.9	5163.65	14145.2	17903.8	16797.6	26410.5	18221.6	11031.8	28075.3	213273	209231	204099	13.9774	12.3342	13.788	14.128	14.036	14.6888	14.1534	13.4294	14.777	17.7023	17.6747	17.6389	13.3665	14.2843	14.1199	17.672
261	Q06881	120876	115841	126854	22886.4	7182.41	4591.2	80976.7	74329.7	510.078	6276.64	31886.2	33450	16.8832	16.8218	16.9528	14.4822	12.8103	12.1647	16.3052	16.1817	8.99457	12.6158	14.9606	15.0297	16.8859	13.1524	13.8271	14.202
262	P0A3X7	112344	65121.5	3488.51	73411.7	119782	115508	38346.5	79441.1	30728.4	242324	128243	127829	16.7776	15.9908	11.7684	16.1637	16.8701	16.8176	15.2268	16.2776	14.9073	17.8866	16.9685	16.9639	14.8456	16.6171	15.4706	17.273
263	P58574	2778.53	4250.33	4268.6	1521.46	1282.38	2121.66	521.205	5637.37	10270	2085.24	1013.21	1834.8	11.4401	12.0534	12.0595	10.5712	10.3246	11.051	9.02571	12.4608	13.3261	11.026	9.98472	10.8414	11.851	10.6489	11.6042	10.6174
264	Q8YMW1	13908.9	6229.16	16524.6	11884	26642.9	32334	27224.6	28626.5	8447.29	31581.4	57160.3	50387.9	13.7637	12.6048	14.0123	13.5367	14.7015	14.9808	14.7326	14.8051	13.0443	14.9468	15.8027	15.6208	13.4603	14.4063	14.194	15.4568
265	Q8YQK5	118470	122396	130833	127642	176979	160046	36423.8	55054.9	49043.4	60931.9	81869.3	78875.8	16.8542	16.9012	16.9974	16.9617	17.4332	17.2881	15.1526	15.7486	15.5818	15.8949	16.321	16.2673	16.9176	17.2277	15.4943	16.1611
266	Q8YTZ2	4840.62	18145.5	13032	9016.44	17945.3	36377.9	11075.5	7459.87	82702.8	6829.42	14751.9	12465.9	12.241	14.1473	13.6698	13.1383	14.1313	15.1508	13.4351	12.8649	16.3356	12.7375	13.8486	13.6057	13.3527	14.1401	14.2119	13.3973
267	Q8YLM4	41585.5	31349.7	48096.3	41777	38160	36928.6	17367.7	11955.1	5613.97	21336.7	25913.7	24191.6	15.3438	14.9362	15.5536	15.3504	15.2198	15.1725	14.0841	13.5453	12.4548	14.381	14.6614	14.5622	15.2779	15.2476	13.3614	14.5349
268	Q8YPX3	10702.5	8402.06	13299.3	17790.8	16841.9	21461.3	13560.8	11044.1	22693.6	53499.1	1317.43	2307.12	13.3857	13.0365	13.6991	14.1188	14.0398	14.3894	13.7272	13.431	14.47	15.7072	10.3635	11.1719	13.3737	14.1827	13.876	12.4142
269	Q8YSY2	42892.4	28894.1	34245.1	123747	134947	110998	36423.2	44826.9	36722.1	101784	37497.8	34102.1	15.3884	14.8185	15.0636	16.917	17.042	16.7602	15.1526	15.4521	15.1644	16.6352	15.1945	15.0576	15.0902	16.9064	15.2563	15.6291
270	Q8YQM9	92721.2	82448.5	83171.6	51367.2	64707.2	152482	22936.6	36549.1	55013.4	158200	161123	125319	16.5006	16.3312	16.3438	15.6486	15.9816	17.2183	14.4854	15.1575	15.7475	17.2714	17.2978	16.9352	16.3919	16.2828	15.1301	17.1681
271	Q8YP61	13078.5	22612.6	22852.2	17325.9	21672.7	14539.3	56627.3	31775.2	33123.4	244901	255602	237806	13.6749	14.4648	14.48	14.0806	14.4036	13.8277	15.7892	14.9556	15.0156	17.9018	17.9635	17.8594	14.2066	14.104	15.2535	17.9083
272	Q8YYZ0	31263.3	49425.2	43509	53724.7	53593.3	48186.4	16846	5791.24	10782.3	6527.19	13521.7	5080.99	14.9322	15.593	15.409	15.7133	15.7098	15.5563	14.0401	12.4997	13.3964	12.6722	13.723	12.3109	15.3114	15.6598	13.3121	12.902
273	Q8YMY2	24880	21585.9	29420	33171.4	32233.7	25974.4	31361.3	32479.5	10938.5	284379	285248	289785	14.6027	14.3978	14.8445	15.0177	14.9763	14.6648	14.9367	14.9872	13.4171	18.1175	18.1219	18.1446	14.615	14.8862	14.447	18.128
274	Q8YSX2	38802.5	28742.9	30920.7	54107.4	37766.7	51047.2	14714.8	4643.21	10460.2	34190	37093.5	31159.8	15.2439	14.8109	14.9163	15.7235	15.2048	15.6395	13.845	12.1809	13.3526	15.0613	15.1789	14.9274	14.9904	15.5226	13.1262	15.0559
275	Q8YRJ2	4542.59	10327.4	6735.08	24247.8	35387.1	21645.7	42197	7827.92	24287.8	182486	185313	107113	12.1493	13.3342	12.7175	14.5656	15.1109	14.4018	15.3649	12.9344	14.5679	17.4774	17.4996	16.7088	12.7337	14.6928	14.2891	17.2286
276	Q8YXG0	11025.3	4766.1	10181.5	32346.3	32028.3	646.463	17205.1	17087.9	9605.07	25595.4	21650.4	28101.1	13.4285	12.2186	13.3137	14.9813	14.9671	9.33642	14.0705	14.0607	13.2296	14.6436	14.4021	14.7783	12.9869	13.0949	13.7869	14.608
277	P06514	18092.6	3743.76	56508	2659.04	2913.88	3389.3	50558.1	31447.5	6199.3	9883.9	9657.8	5222.52	14.1431	11.8703	15.7862	11.3767	11.5087	11.7268	15.6257	14.9407	12.5979	13.2709	13.2375	12.3505	13.9332	11.5374	14.3881	12.953
278	Q8YN45	3216.95	7082.89	11666.7	3394.08	5639.02	6420.81	9210.36	20359.2	18855.3	89727.4	84528.9	94817.8	11.6515	12.7901	13.5101	11.7288	12.4612	12.6485	13.169	14.3134	14.2027	16.4533	16.3672	16.5329	12.6506	12.2795	13.895	16.4511
279	Q8YXR8	661.755	765.055	648.087	1035.01	1296.95	1208.18	446.679	2737.64	1733.88	7481.23	5665.4	2385.77	9.37015	9.57942	9.34004	10.0154	10.3409	10.2386	8.8031	11.4187	10.7598	12.8691	12.468	11.2202	9.42987	10.1983	10.3272	12.1858
280	Q8YMP0	26922	20759	22858.3	48709.2	46873.8	41064.4	15392	5336.6	9815.48	6917.12	7131.6	19186	14.7165	14.3414	14.4804	15.5719	15.5165	15.3256	13.9099	12.3817	13.2608	12.756	12.8	14.2278	14.5128	15.4713	13.1841	13.2612
281	Q8YKI8	119068	126890	149850	289218	261444	251418	117178	158811	139108	32243.2	45421.9	11871.8	16.8614	16.9532	17.1932	18.1418	17.9961	17.9397	16.8383	17.277	17.0858	14.9767	15.4711	13.5352	17.0026	18.0259	17.067	14.661
282	Q8YPW2	40129.8	42203.9	19218.2	36004.5	60315.8	60057.3	14978.2	25864.7	30613.1	13751.4	23674.8	13544.9	15.2924	15.3651	14.2302	15.1359	15.8802	15.8741	13.8706	14.6587	14.9019	13.7473	14.5311	13.7255	14.9626	15.6301	14.477	14.0013
283	Q8YMZ1	2245.57	4216.39	28890.4	3611.81	4678.63	5243.27	7297.55	4400.64	7140.48	1539.84	1882.52	1473.77	11.1329	12.0418	14.8183	11.8185	12.1919	12.3563	12.8332	12.1035	12.8018	10.5886	10.8784	10.5253	12.6643	12.1222	12.5795	10.6641
284	Q8YYH0	22369.7	7217.07	11410.2	34480.3	34238.6	29922.8	19394.7	30101.4	48075.7	118511	93626.9	120155	14.4493	12.8172	13.478	15.0735	15.0633	14.869	14.2434	14.8775	15.553	16.8547	16.5146	16.8745	13.5815	15.0019	14.8913	16.7479
285	Q44555	24441.4	2936.4	34910.7	43669.9	29516.5	33904.8	52267.9	59572.8	53384.7	42455.1	42894.1	41937.3	14.577	11.5198	15.0914	15.4144	14.8492	15.0492	15.6736	15.8624	15.7041	15.3737	15.3885	15.3559	13.7294	15.1043	15.7467	15.3727
286	Q8YZH0	2759.78	1294.12	4839.03	4370.34	1248.79	35655.3	15468.2	18516.9	5135.49	7961.85	5980.57	12796.2	11.4303	10.3378	12.2405	12.0935	10.2863	15.1218	13.917	14.1766	12.3263	12.9589	12.5461	13.6434	11.3362	12.5006	13.4733	13.0495
287	Q8YXV8	67754.6	68533.6	43995.2	18264.9	20260.2	28231.3	109134	83350.3	88502.3	55734.7	54849.8	46928.5	16.048	16.0645	15.4251	14.1568	14.3064	14.785	16.7357	16.3469	16.4334	15.7663	15.7432	15.5182	15.8459	14.4161	16.5054	15.6759
288	Q8YK29	5390.49	33304.8	7563.65	27825.6	25404.3	25477.7	36943.3	11189.3	36575.1	8985.49	30163	2009.21	12.3962	15.0234	12.8849	14.7641	14.6328	14.6369	15.173	13.4498	15.1586	13.1334	14.8805	10.9724	13.4348	14.678	14.5938	12.9954
289	Q8YVQ5	16289.9	11172.4	16817.5	31212	2530.3	23503.3	11139.9	8558.7	19777.9	29898.6	29258.4	31895.1	13.9917	13.4477	14.0377	14.9298	11.3051	14.5206	13.4435	13.0632	14.2716	14.8678	14.8366	14.961	13.8257	13.5852	13.5927	14.8885
290	Q8YZA0	15850	8575.55	36273.8	10218.1	9184.78	7935.47	59365.5	35692.5	5306.84	4830.56	18036.9	9217.54	13.9522	13.066	15.1466	13.3188	13.165	12.9541	15.8573	15.1233	12.3736	12.238	14.1387	13.1702	14.0549	13.146	14.4514	13.1823
291	Q8Z0N1	65829.3	85997.1	78762.6	106489	109778	100905	30490.2	17030.9	28850.3	284384	274349	280544	16.0064	16.392	16.2652	16.7003	16.7442	16.6226	14.8961	14.0559	14.8163	18.1175	18.0657	18.0979	16.2212	16.6891	14.5894	18.0937
292	Q8YPI8	7985.34	16908.7	59891.8	10069	12106.2	17412.8	27428.3	13936.5	15483	383355	369000	361910	12.9631	14.0455	15.8701	13.2976	13.5635	14.0879	14.7434	13.7666	13.9184	18.5483	18.4933	18.4653	14.2929	13.6497	14.1428	18.5023
293	P46016	38182.2	47692.6	40793.4	53776.5	63285.6	54754.6	46301.7	15976	10002	248853	262082	258660	15.2206	15.5415	15.316	15.7147	15.9496	15.7407	15.4988	13.9636	13.288	17.9249	17.9997	17.9807	15.3594	15.8017	14.2501	17.9684
294	Q8YRK1	42559.9	42711.3	48832.4	56300.6	53709.3	49190.1	84765.6	62062.9	99978.6	35348.2	38680.3	20642.2	15.3772	15.3823	15.5756	15.7809	15.7129	15.5861	16.3712	15.9214	16.6093	15.1094	15.2393	14.3333	15.445	15.6933	16.3007	14.894
295	Q8YNZ3	4237.66	1392.6	3544.86	5866.69	515.263	4559.91	1189.84	19597.7	3846.93	44116.1	38245.1	44808.2	12.0491	10.4436	11.7915	12.5183	9.00916	12.1548	10.2165	14.2584	11.9095	15.429	15.223	15.4515	11.428	11.2274	12.1281	15.3678
296	Q8YYD9	24520.3	27851.3	52839.3	80647.4	77686.9	77140	56078	18195.4	25209.8	9769.47	2334.39	9115.67	14.5817	14.7655	15.6893	16.2993	16.2454	16.2352	15.7751	14.1513	14.6217	13.2541	11.1888	13.1541	15.0122	16.26	14.8494	12.5323
297	Q8YXH2	14890.6	18781.4	3336.24	4186.69	23631.2	20354.7	8428.6	10543.1	10195.2	24007	20308	18517.1	13.8621	14.197	11.704	12.0316	14.5284	14.3131	13.0411	13.364	13.3156	14.5512	14.3098	14.1766	13.2544	13.6244	13.2402	14.3458
298	Q8YR79	21654.8	20186.6	21338.4	27025.1	31865.5	27461.8	50471.9	1998.42	1687.98	80801.1	80111.7	82543.5	14.4024	14.3011	14.3812	14.722	14.9597	14.7451	15.6232	10.9646	10.7211	16.3021	16.2897	16.3329	14.3616	14.809	12.4363	16.3082
299	Q8YVV9	7943.12	16346.8	13086	9931.73	2764.25	10580.6	7683.96	11235.1	5603.63	57791.3	58430.1	51409.9	12.9555	13.9967	13.6757	13.2778	11.4327	13.3691	12.9076	13.4557	12.4521	15.8186	15.8344	15.6498	13.5427	12.6932	12.9385	15.7676
300	Q8YLJ7	5694.39	1708.25	1645.02	10029.8	6687.15	744.974	6591.82	3697.16	9328.74	402.318	5287.05	9287.81	12.4753	10.7383	10.6839	13.292	12.7072	9.54105	12.6865	11.8522	13.1875	8.65219	12.3682	13.1811	11.2992	11.8467	12.5754	11.4005
301	Q8ZS79	66876.1	73871.4	91396.2	236932	223884	209668	71785.7	66696.4	3603.06	33439.7	32995.4	42356.8	16.0292	16.1727	16.4798	17.8541	17.7724	17.6777	16.1314	16.0253	11.815	15.0293	15.01	15.3703	16.2273	17.7681	14.6572	15.1365
302	Q8YVC7	34019	35793.1	32090.8	38258.2	29911.2	38155.9	41782.4	7634.15	37368.3	1393.31	1738.71	1876.01	15.0541	15.1274	14.9699	15.2235	14.8684	15.2196	15.3506	12.8983	15.1895	10.4443	10.7638	10.8734	15.0504	15.1038	14.4795	10.6939
303	Q8YWY2	11698.9	11714.2	18404.7	17522.6	14523.3	12623	12638.8	5924.93	7418.8	27342.5	28949.7	5878.37	13.5141	13.516	14.1678	14.0969	13.8261	13.6238	13.6256	12.5326	12.857	14.7389	14.8213	12.5212	13.7326	13.8489	13.005	14.0271
304	Q8YRB6	17865.8	33827.3	42212.3	4931.29	42250.5	33983.9	29742.6	25794.3	20632.5	110643	127281	120777	14.1249	15.0459	15.3654	12.2678	15.3667	15.0526	14.8602	14.6548	14.3326	16.7556	16.9577	16.882	14.8454	14.229	14.6159	16.8651
305	P58573	11631.4	5445.81	10576.8	6276.38	3961.51	8657.67	7819.94	9309.92	8033.21	3174.1	8881.23	8778.86	13.5057	12.4109	13.3686	12.6157	11.9518	13.0798	12.9329	13.1846	12.9718	11.6321	13.1165	13.0998	13.0951	12.5491	13.0298	12.6162
306	Q8YVY3	336723	94791.1	172862	221074	17337.9	8862.07	272924	211182	196228	171328	128841	68383.1	18.3612	16.5325	17.3993	17.7542	14.0816	13.1134	18.0581	17.6881	17.5822	17.3864	16.9752	16.0614	17.431	14.9831	17.7761	16.8077
307	Q8YZI6	86407.4	82827.7	80060.6	141298	145621	143211	37017.3	9656.79	39344.8	28828.4	16010.7	14958.9	16.3989	16.3378	16.2888	17.1084	17.1519	17.1278	15.1759	13.2373	15.2639	14.8152	13.9667	13.8687	16.3418	17.1293	14.559	14.2169
308	Q8YZL6	343.057	4177.95	12975.4	18666.1	26288.1	22589.5	58860.9	58489.3	59781.2	92439.4	81327.2	79868.5	8.4223	12.0286	13.6635	14.1881	14.6821	14.4634	15.845	15.8359	15.8674	16.4962	16.3114	16.2853	11.3715	14.4445	15.8494	16.3643
309	Q8YUA5	23264.8	29046.2	30399.8	22655.7	42872.7	199064	85366.6	76524.6	103731	92574.2	105616	109529	14.5059	14.8261	14.8918	14.4676	15.3878	17.6029	16.3814	16.2236	16.6625	16.4983	16.6885	16.741	14.7412	15.8194	16.4225	16.6426
310	P05514	82352	9703.18	101983	6238.97	512.475	2456.52	6439.63	72961.2	98792	237102	241648	257868	16.3295	13.2442	16.638	12.6071	9.00134	11.2624	12.6528	16.1548	16.5921	17.8552	17.8825	17.9763	15.4039	10.9569	15.1332	17.9047
311	Q8YQU6	151997	159592	202843	364168	348128	303825	84206.3	83257.5	96464.9	45894.4	45711.7	54942	17.2137	17.284	17.63	18.4742	18.4093	18.2129	16.3616	16.3453	16.5577	15.486	15.4803	15.7456	17.3759	18.3655	16.4215	15.5706
312	Q8YNS2	3311.06	11573.8	2557.27	675.48	13039.6	14914.6	1658.67	2406.66	3269.91	48593	42014.9	35843.1	11.6931	13.4986	11.3204	9.39977	13.6706	13.8644	10.6958	11.2328	11.675	15.5685	15.3586	15.1294	12.1707	12.3116	11.2012	15.3522
313	Q8YMH4	15693.3	860.631	1778.88	17533.2	18267.2	9895.64	7331.51	14030.4	3858.41	194640	210699	181287	13.9379	9.74925	10.7968	14.0978	14.157	13.2726	12.8399	13.7763	11.9138	17.5704	17.6848	17.4679	11.4946	13.8424	12.8433	17.5744
314	Q8YNP1	48831.6	54347.2	54456.4	67300.6	63081.7	69733.2	55581.4	31467.7	9383.14	26062.8	3629.33	14851.4	15.5755	15.7299	15.7328	16.0383	15.9449	16.0896	15.7623	14.9416	13.1959	14.6697	11.8255	13.8583	15.6794	16.0243	14.6333	13.4512
315	Q8YUH9	11167.8	14399.5	594.584	21848.5	24209.7	26040.4	2856.18	3546.43	11552	11073.9	11544.6	11574.1	13.4471	13.8137	9.21574	14.4152	14.5633	14.6685	11.4799	11.7922	13.4959	13.4349	13.4949	13.4986	12.1588	14.549	12.256	13.4761
316	Q8YXN4	2.06001e+06	1.99499e+06	1.49171e+06	393401	689755	788864	359235	341125	180456	730003	825809	609175	20.9742	20.928	20.5085	18.5856	19.3957	19.5894	18.4546	18.3799	17.4613	19.4775	19.6554	19.2165	20.8036	19.1903	18.0986	19.4498
317	Q8YZR0	7913.34	8758.33	953.501	3012.05	10647.3	349.805	8293.23	2261.5	1347.61	11932	5249.5	7915.12	12.9501	13.0964	9.89709	11.5565	13.3782	8.45041	13.0177	11.1431	10.3962	13.5425	12.358	12.9504	11.9812	11.1284	11.519	12.9503
318	Q8YNC1	19310.1	18855.3	18654.6	28311.9	31593.5	27480.4	22911.7	2212.74	5180.51	41043.2	37428.5	31447.1	14.2371	14.2027	14.1872	14.7891	14.9473	14.7461	14.4838	11.1116	12.3389	15.3249	15.1918	14.9406	14.209	14.8275	12.6448	15.1524
319	P29987	1708.92	971.494	2759.27	2541.63	12302.3	733.189	3186.81	53989.7	2337.92	3149.34	601.047	904.454	10.7389	9.92406	11.4301	11.3115	13.5866	9.51804	11.6379	15.7204	11.191	11.6208	9.23133	9.8209	10.6977	11.4721	12.8498	10.2244
320	Q8YZG5	38516.1	43744.9	55582.4	79864.8	82904.6	65812	73502.2	5436.16	67651.8	33644.7	30175.2	23679.2	15.2332	15.4168	15.7623	16.2853	16.3392	16.0061	16.1655	12.4084	16.0458	15.0381	14.8811	14.5313	15.4708	16.2102	14.8732	14.8168
321	Q8YYJ5	19525.1	24252.3	17865.8	11875.1	19525.3	14878.9	3791.17	5719.37	6077.25	6492.92	507.029	12488	14.253	14.5658	14.1249	13.5356	14.2531	13.861	11.8884	12.4816	12.5692	12.6647	8.98592	13.6083	14.3146	13.8832	12.3131	11.7529
322	Q8YYI6	5721.11	2509.36	6440.59	7535.35	965.111	6033.94	24257.8	22657.9	17303.5	9954.79	2488.32	21457.8	12.4821	11.2931	12.653	12.8795	9.91455	12.5589	14.5662	14.4677	14.0788	13.2812	11.281	14.3892	12.1427	11.7843	14.3709	12.9838
323	Q8YW66	10390.2	13349.1	12759.6	4207.59	15904.9	20378.6	13618.6	2859.07	16633.1	2081.77	40146.9	38579.4	13.3429	13.7045	13.6393	12.0388	13.9572	14.3148	13.7333	11.4813	14.0218	11.0236	15.293	15.2355	13.5622	13.4369	13.0788	13.8507
324	Q8YW55	3339.76	368.682	532.51	1392.06	803.848	139.721	629.847	1369.06	39891.5	3507.12	6547.5	835.468	11.7055	8.52623	9.05667	10.443	9.65078	7.1264	9.29886	10.419	15.2838	11.7761	12.6767	9.70644	9.76281	9.0734	11.6672	11.3864
325	Q8YVA1	24867.4	21464.2	25165.2	28007.1	33782	28285.6	25998.3	9344.37	3437.2	2013.12	7049.49	5035.61	14.602	14.3896	14.6191	14.7735	15.044	14.7878	14.6661	13.1899	11.747	10.9752	12.7833	12.298	14.5369	14.8684	13.201	12.0188
326	Q8YRD6	61781.9	61597.4	62625.5	100702	100856	88595.4	36404.8	3555.23	4013.46	130253	132474	136177	15.9149	15.9106	15.9345	16.6197	16.6219	16.4349	15.1518	11.7957	11.9706	16.991	17.0154	17.0551	15.92	16.5589	12.9727	17.0205
327	Q8YR70	3159.36	2787.26	14013.9	21629.7	3787.44	18283.1	6090.05	3544.48	4358.66	2972.37	12902.2	3476.71	11.6254	11.4446	13.7746	14.4007	11.887	14.1582	12.5722	11.7914	12.0897	11.5374	13.6553	11.7635	12.2815	13.482	12.1511	12.3187
328	Q8YP14	13751.8	24138.8	16765.6	39767.1	39574	37129.5	24381.9	23489.7	6807.32	8398.29	4267.05	4140.18	13.7473	14.5591	14.0332	15.2793	15.2723	15.1803	14.5735	14.5197	12.7329	13.0359	12.059	12.0155	14.1132	15.2439	13.942	12.3701
329	Q8YMS6	26521.6	30768.3	34308	55280.2	58878.1	55458.7	8150.31	1151.93	2857.75	1627.51	72679.9	69067.9	14.6949	14.9092	15.0663	15.7545	15.8454	15.7591	12.9926	10.1698	11.4807	10.6685	16.1493	16.0757	14.8901	15.7863	11.5477	14.2978
330	Q8YKQ0	35552.7	39812	30304.5	49012.6	45726.8	56214.1	9969.89	37148.8	3665.14	4819.28	7478.08	41335.8	15.1177	15.2809	14.8872	15.5809	15.4808	15.7786	13.2834	15.181	11.8397	12.2346	12.8685	15.3351	15.0953	15.6134	13.4347	13.4794
331	Q8YP64	4783.33	2257.72	1745.88	3522.48	1296.31	11011.7	22930.4	27212.2	3696.6	239917	229773	238016	12.2238	11.1407	10.7697	11.7824	10.3402	13.4268	14.485	14.732	11.852	17.8722	17.8098	17.8607	11.3781	11.8498	13.6896	17.8476
332	Q8YMX2	12520.1	5058.84	3003	6321.22	8254.96	9110.25	6722.16	3067.25	4319.82	54356.1	52209.8	54675	13.612	12.3046	11.5522	12.626	13.011	13.1533	12.7147	11.5827	12.0768	15.7302	15.672	15.7386	12.4896	12.9301	12.1247	15.7136
333	Q8YYR3	84502.2	87184.2	96558.8	2547.09	76554.3	10832.7	304415	333287	356988	135584	130665	136456	16.3667	16.4118	16.5591	11.3146	16.2242	13.4031	18.2157	18.3464	18.4455	17.0488	16.9955	17.0581	16.4459	13.6473	18.3359	17.0341
334	Q8YW57	1843.54	10203.2	11101.7	584.47	3337.02	22399.2	1963.81	2605.5	7828.18	18039.2	2326.41	4843.16	10.8483	13.3167	13.4385	9.19099	11.7043	14.4512	10.9394	11.3473	12.9345	14.1388	11.1839	12.2417	12.5345	11.7822	11.7404	12.5215
335	Q8YUJ4	37672.4	33131.2	12821.1	35996.9	3700.49	35682.7	36374.9	33028.1	41817.6	19723.6	7468.17	8915.78	15.2012	15.0159	13.6462	15.1356	11.8535	15.1229	15.1507	15.0114	15.3518	14.2676	12.8665	13.1221	14.6211	14.0373	15.1713	13.4188
336	Q8YUC6	36838.7	29768.3	24318.6	59421.4	61709.9	55428.1	52837	55090.2	61201.4	64683.5	63365.2	66821.7	15.1689	14.8615	14.5698	15.8587	15.9132	15.7583	15.6893	15.7495	15.9013	15.9811	15.9514	16.028	14.8667	15.8434	15.78	15.9868
337	Q8YSY1	5459.15	2912.74	771.228	11063.3	9762.12	9416.14	2475.23	8413.55	2697.27	86551.4	94268.8	85780.1	12.4145	11.5082	9.59101	13.4335	13.253	13.2009	11.2733	13.0385	11.3973	16.4013	16.5245	16.3884	11.1712	13.2958	11.903	16.438
338	Q8YRR6	2588.38	1972.35	7628.18	12504.4	14825	10199.6	36418.7	4971.9	1430.73	3717.32	5931.64	13732.4	11.3378	10.9457	12.8971	13.6102	13.8557	13.3162	15.1524	12.2796	10.4825	11.86	12.5342	13.7453	11.7269	13.594	12.6382	12.7132
339	Q8YQV1	18057.2	28962.6	19203.2	66373.6	62107.8	59911.8	21290	19130.1	32941.4	73748.2	6566.13	65204.9	14.1403	14.8219	14.2291	16.0183	15.9225	15.8706	14.3779	14.2236	15.0076	16.1703	12.6808	15.9927	14.3971	15.9371	14.5364	14.9479
340	Q8YQB6	31863.5	36312.9	30615.4	63168.1	59610.7	55246	33946.9	16304.3	18755.5	7262.65	2444.7	11745.3	14.9596	15.1482	14.902	15.9469	15.8633	15.7536	15.051	13.993	14.195	12.8263	11.2554	13.5198	15.0033	15.8546	14.413	12.5338
341	Q8YN10	5549.86	18383.9	23291.5	6752.61	5006.09	7830.04	23392.7	2942.63	27532.5	29142.3	49161	47292.1	12.4382	14.1662	14.5075	12.7212	12.2895	12.9348	14.5138	11.5229	14.7488	14.8308	15.5852	15.5293	13.704	12.6485	13.5952	15.3151
342	Q8YMN5	4813.54	6349.18	12609.4	22937.4	1039.24	4080.47	5117.88	6662.9	2615.55	75927.2	70438.7	79695	12.2329	12.6324	13.6222	14.4854	10.0213	11.9945	12.3213	12.7019	11.3529	16.2123	16.1041	16.2822	12.8292	12.1671	12.1254	16.1995
343	Q8YMC1	12710.3	12949.7	8514.26	19226.7	25794.4	22373.8	9528.51	16148.2	18336.4	35380.1	11852.7	29829.4	13.6337	13.6606	13.0557	14.2308	14.6548	14.4495	13.218	13.9791	14.1624	15.1106	13.5329	14.8644	13.45	14.445	13.7865	14.5027
344	Q8YMA7	1651.67	2707.32	1724.05	1837.38	6754.86	3293.56	10756.2	2512.43	5383.76	34583.4	3003.77	37143.3	10.6897	11.4027	10.7516	10.8434	12.7217	11.6854	13.3929	11.2949	12.3944	15.0778	11.5526	15.1808	10.948	11.7502	12.3607	13.9371
345	Q7A2F4	214770	243236	153916	43724.3	35502	48121.2	1086.85	2260.17	4692.83	3941.85	2442.56	3049.71	17.7124	17.892	17.2318	15.4161	15.1156	15.5544	10.0859	11.1422	12.1962	11.9447	11.2542	11.5745	17.6121	15.362	11.1415	11.5911
346	Q8YWL3	1784.19	55128.2	85775.1	35833.5	18273	41954.5	63534.7	114702	3428.29	99018.3	2577.65	118175	10.8011	15.7505	16.3883	15.129	14.1574	15.3565	15.9553	16.8075	11.7433	16.5954	11.3318	16.8506	14.3133	14.881	14.8354	14.9259
347	P58553	30202.9	19699.2	25424.1	29655.8	51195.6	50419.9	8797.79	3022.98	903.451	30203.2	37083.8	886.381	14.8824	14.2658	14.6339	14.856	15.6437	15.6217	13.1029	11.5618	9.8193	14.8824	15.1785	9.79178	14.5941	15.3738	11.4947	13.2842
348	P46444	43514.1	38869.9	34225.4	78468.5	80181	68003.4	96317.9	106673	128373	178675	180989	189035	15.4092	15.2464	15.0628	16.2598	16.291	16.0533	16.5555	16.7028	16.97	17.447	17.4655	17.5283	15.2394	16.2014	16.7428	17.4803
349	PepCalMIx	1.32727e+08	1.3102e+08	1.36473e+08	7.22949e+07	6.91298e+07	7.28321e+07	1.51651e+08	1.49409e+08	1.4653e+08	9.35951e+07	9.77009e+07	9.68715e+07	26.9839	26.9652	27.024	26.1074	26.0428	26.1181	27.1762	27.1547	27.1266	26.4799	26.5419	26.5296	26.991	26.0894	27.1525	26.5171

## Sheet: FigS1A
Numerical data for Fig. S1A showing averaged values of log2 transformed data of two Wt biological replicates (Avg-Log2-Wta and Avg-Log2-Wtb)
Index	Uniprot accesions	Avg-Log2-Wta	Avg-Log2-Wtb
1	RT-Cal	27.6178	26.8345
2	Q44292	24.3028	25.1871
3	Q8YNL5	25.2997	25.4446
4	Q8YUR6	22.3673	23.0758
5	Q8YS49	16.5749	17.429
6	Q8YZQ2	21.5787	22.2001
7	Q8YVY4	22.6235	23.592
8	Q8YX73	22.5125	23.4285
9	Q8YQ51	24.3316	25.4013
10	Q8YP57	20.408	21.2274
11	Q8YNJ0	21.5953	22.5898
12	Q8YVM4	21.6636	22.6017
13	Q8Z0J9	20.4574	21.1739
14	P58558	18.8266	18.9907
15	Q8YL17	18.6646	18.8767
16	Q8YT39	19.5639	20.216
17	Q8YYL4	21.572	21.8631
18	Q8YTE6	19.6575	20.218
19	Q8YQM3	23.1371	23.1377
20	Q8YPR1	20.2485	21.0078
21	Q8Z0M1	23.9026	24.6762
22	Q8YRA9	19.3674	20.9238
23	Q8YLC2	23.3503	23.5712
24	Q8YNR3	22.7001	22.9399
25	Q8YM38	20.3118	20.877
26	Q8YQ14	16.0635	16.8208
27	Q8YNM5	17.903	19.6899
28	P48638	20.0165	20.4714
29	Q8Z0N9	19.674	20.4698
30	Q8YSZ1	21.5269	22.2585
31	Q8YR42	21.6441	22.421
32	Q8YN25	17.8238	18.1937
33	Q8YUI8	21.5109	21.6707
34	P00964	19.1094	19.086
35	Q8Z0F7	16.7972	18.3793
36	Q9L871	19.5392	19.9817
37	Q8YRY2	18.9128	19.6045
38	Q8YM43	22.6175	23.5125
39	Q8YK39	10.4775	10.7501
40	Q8YSJ2	18.6846	19.1585
41	Q8YV71	17.6855	18.3647
42	Q8YMF5	19.3525	19.8679
43	Q8Z035	21.0132	21.814
44	Q8YSB0	19.9118	21.2416
45	Q8YV64	19.1552	19.9512
46	Q8YP22	15.9898	16.8214
47	Q8YNU7	18.4013	19.3088
48	Q8YVR8	17.8523	18.5596
49	Q8YKR0	19.9426	20.7625
50	Q8Z028	17.8233	18.1763
51	P00879	16.4549	17.1028
52	Q8YY25	14.6384	16.0823
53	Q8YU26	18.0346	19.4884
54	P0A3C7	20.6868	20.4697
55	Q8YPR2	19.9548	20.9493
56	P80562	20.1229	19.8462
57	Q8Z0I2	19.5001	20.0161
58	P07120	17.2472	16.998
59	Q8YUM7	20.2298	21.8031
60	P13907	17.4823	18.1071
61	Q8YUM5	16.892	18.1506
62	Q8YXJ7	16.1784	16.6966
63	Q8ZSB4	21.3183	22.2138
64	Q8YX47	19.4462	20.1422
65	Q8YV65	19.4911	20.0662
66	Q8YSX5	18.9944	18.7248
67	Q8YYL5	16.4191	16.4028
68	Q8YWT0	20.882	22.0136
69	Q8YZY2	17.6879	19.2328
70	Q8YNW3	17.1526	18.022
71	Q8YNL3	16.1362	16.6748
72	Q8YVN5	19.568	20.1618
73	Q8YKH2	20.6781	21.8878
74	Q8YKF2	20.2882	20.4973
75	P80557	15.4501	15.5002
76	Q8YYR4	18.933	19.1491
77	Q8YVN4	19.6107	20.0214
78	Q8YZA2	19.7976	21.2696
79	Q8YMD5	18.4275	19.3329
80	Q8YX53	17.2353	17.6525
81	Q8YKF3	20.0489	20.4538
82	Q8YVZ7	19.137	19.8189
83	Q8YRP2	21.4123	22.3518
84	Q8YWS0	16.9484	17.1825
85	Q8YVS8	11.8968	11.5607
86	Q8YX55	19.6374	20.9181
87	Q8YPJ8	17.1233	17.9507
88	P38446	18.1179	19.411
89	Q8YKY7	18.5869	19.1314
90	P80555	17.4433	17.4536
91	Q8YX37	19.6161	21.2085
92	Q8YNC5	13.5469	13.7811
93	Q8YZU6	15.8983	17.0898
94	Q8YQL3	19.079	19.4301
95	Q8YU40	15.1314	15.6906
96	Q8YQA1	19.6225	20.212
97	Q8ZSA0	22.8941	23.704
98	Q8YMR4	19.7529	20.2012
99	Q8ZSB3	19.7878	20.4206
100	Q8YQB7	19.5628	19.9454
101	Q8Z0K2	19.4094	20.1144
102	Q8YRD3	16.0341	15.6946
103	P58703	18.4553	19.068
104	Q8YYP0	15.1894	15.0472
105	Q8YP34	15.1403	16.1035
106	Q8YU55	18.814	19.5886
107	Q8YKV4	18.2684	19.0778
108	Q8YX67	14.3242	13.4422
109	Q8YRA7	15.5658	16.0448
110	Q8YKW9	19.3447	20.1219
111	Q8Z064	17.4968	18.513
112	Q8YRD8	15.2996	16.498
113	Q8YRW7	17.8506	18.6245
114	Q8YXB6	17.0399	17.4912
115	Q8YQZ8	13.658	13.0649
116	Q8Z0B2	15.1946	15.9859
117	Q8Z080	16.4908	16.1149
118	Q8YRU8	18.484	19.1396
119	Q8YVB8	15.9025	17.0361
120	Q8YRN3	20.8773	21.4428
121	P0A3D9	16.917	17.1356
122	Q8YW33	17.8212	18.6857
123	Q8YV73	17.1601	18.3988
124	Q8YZE7	15.8564	15.4991
125	Q8YXL9	12.443	12.8616
126	Q8YSJ5	15.9276	17.063
127	Q8YQG0	16.6484	17.2679
128	Q8YRX8	13.917	14.5269
129	Q8YYI0	12.476	13.017
130	Q8YTI1	17.9964	18.2495
131	Q8YQN4	19.3703	20.1459
132	Q8YQ12	15.8744	16.9985
133	Q8YMM6	16.9604	16.8764
134	Q8YRC8	16.8956	18.9787
135	Q8Z0E1	14.7062	16.2246
136	P46017	18.2966	20.2299
137	Q8YS86	17.2463	17.1632
138	Q8YW74	12.4918	12.1716
139	Q8YYS9	16.9291	17.1055
140	Q8YPR0	15.3698	15.4507
141	P07121	18.0194	17.8205
142	Q8YZ12	14.2355	15.677
143	Q8YNL6	17.9932	18.843
144	Q8YPY6	13.5521	12.1206
145	Q8YRW0	16.167	17.2343
146	Q8YUN6	17.7135	17.7361
147	Q8YT76	18.3648	19.0641
148	Q8YT18	17.9978	18.4627
149	Q8ZSA4	19.0762	20.0251
150	Q8YW02	15.7074	16.9415
151	Q8YRA0	14.8276	15.1498
152	Q8ZSK8	14.6292	14.8833
153	Q8YQ02	13.4545	15.8333
154	Q8YZX0	15.1197	15.8644
155	Q8YKX5	15.356	16.3723
156	Q8YYP5	16.4888	17.4314
157	P35797	15.3647	12.3256
158	Q8YWQ6	17.2507	18.0566
159	Q8YUQ8	16.7511	17.7563
160	Q8YXX9	17.2118	17.1783
161	Q8YW78	16.659	18.2392
162	Q8YS16	18.0014	19.0653
163	Q8YXR7	15.4976	16.4892
164	Q8YRV4	15.6943	16.402
165	Q8YY63	14.6423	13.2776
166	Q8YRB0	17.2095	17.4495
167	Q8YUM6	16.2528	17.1106
168	Q8YMB6	14.308	15.785
169	P58575	17.3202	18.6736
170	Q8YWR7	14.0122	13.2328
171	Q8Z082	10.4196	11.9857
172	Q8YQZ9	14.1068	15.2363
173	Q8YPF9	17.626	18.2418
174	Q8YVL7	15.8358	17.0211
175	Q8YT00	18.3974	18.5471
176	Q8YQG8	12.4677	13.6235
177	Q8YNS9	15.0858	15.8901
178	Q8YKB7	19.4247	19.1365
179	Q8YPP7	16.0907	15.4935
180	P07123	14.7988	15.6237
181	Q8YW92	15.7131	15.4548
182	Q8YR00	14.5653	14.1796
183	Q8YN29	18.5851	18.1347
184	Q8YQ11	15.4368	16.0232
185	P58561	16.3533	16.3647
186	Q8YNL7	12.6222	11.5081
187	Q8YNC9	18.1557	17.6573
188	Q8ZS97	18.9075	18.6118
189	Q9WX37	18.663	19.2278
190	Q9L422	17.1136	17.0121
191	Q8YZV4	16.503	16.5582
192	Q8YWK8	18.0238	19.1388
193	Q8YPA4	15.4168	17.2769
194	Q8YKI5	16.2841	17.3664
195	P0A4L1	13.0745	13.0605
196	Q8YUI7	18.4625	19.5957
197	Q8YUX9	16.577	17.0874
198	Q8YVH0	15.8555	16.0503
199	Q8YUH1	16.1964	15.9033
200	Q8Z0S3	15.2807	15.563
201	Q8YUB4	17.1228	17.4218
202	Q8YU75	15.3745	16.6035
203	Q8YMU6	15.943	14.3539
204	Q8YPU2	18.1789	18.1189
205	Q8YX64	13.6922	14.8647
206	Q8YN30	17.9074	18.4121
207	Q8YXN9	14.212	14.0053
208	Q8YP25	9.86518	8.86045
209	Q8YLF9	12.8199	13.9086
210	Q8YVL8	14.2499	12.9647
211	Q8YRA4	14.7704	15.027
212	Q8YSC1	14.4293	14.5638
213	Q8YUB6	15.6625	16.7503
214	Q8YRZ5	15.8386	16.0197
215	Q8YS00	16.1563	16.9996
216	Q8YM81	16.6224	18.0206
217	Q8YR22	15.6884	17.1126
218	Q8YNI7	20.2125	20.3792
219	Q8YKN2	17.4138	18.4636
220	Q8YS04	14.8119	16.0734
221	Q8YNF8	12.4909	12.5928
222	Q8YYT5	12.8025	13.3933
223	Q8YLE1	15.8448	16.4169
224	Q8YXA2	14.8701	14.9758
225	Q8YXS7	14.1782	14.8523
226	Q8YYA5	14.6256	15.2855
227	Q8YRV9	16.5661	17.2463
228	Q8YU28	13.8636	14.4073
229	Q8Z036	15.4865	13.9695
230	Q8YQJ7	13.5224	14.9347
231	Q8YQJ1	10.6893	11.6872
232	Q9WX39	14.1543	16.2176
233	Q8YY12	15.5658	15.5075
234	Q8YV76	16.242	15.5871
235	Q8Z0G0	14.0269	13.5618
236	Q8YMC3	16.0747	17.0102
237	Q8YZM0	13.0393	13.6724
238	P12407	8.42172	10.7097
239	Q8YL98	14.536	12.725
240	Q8YPK7	13.9443	14.4437
241	Q8YRW8	16.7446	16.4355
242	Q8YM87	20.7084	21.7574
243	Q8Z044	10.7566	12.0238
244	Q8YVL5	16.7879	17.1617
245	P48991	12.2128	12.1835
246	Q8YUJ9	14.5076	14.967
247	Q8YY48	15.0615	15.6113
248	Q8YKN1	13.4991	15.1767
249	Q8YP63	16.156	14.8499
250	Q8YRV3	14.334	15.7298
251	P35796	17.4275	18.2604
252	Q8YVC8	15.795	16.3427
253	Q44528	13.1663	13.104
254	Q8YQF0	15.3361	15.7996
255	Q8YXQ6	11.9761	12.4237
256	Q8YVW0	13.6859	13.8876
257	Q8YSN1	16.5063	16.6767
258	Q8YR43	16.2446	16.7289
259	Q7A260	15.3281	16.3896
260	Q8YPK1	13.3665	14.2843
261	Q06881	16.8859	13.1524
262	P0A3X7	14.8456	16.6171
263	P58574	11.851	10.6489
264	Q8YMW1	13.4603	14.4063
265	Q8YQK5	16.9176	17.2277
266	Q8YTZ2	13.3527	14.1401
267	Q8YLM4	15.2779	15.2476
268	Q8YPX3	13.3737	14.1827
269	Q8YSY2	15.0902	16.9064
270	Q8YQM9	16.3919	16.2828
271	Q8YP61	14.2066	14.104
272	Q8YYZ0	15.3114	15.6598
273	Q8YMY2	14.615	14.8862
274	Q8YSX2	14.9904	15.5226
275	Q8YRJ2	12.7337	14.6928
276	Q8YXG0	12.9869	13.0949
277	P06514	13.9332	11.5374
278	Q8YN45	12.6506	12.2795
279	Q8YXR8	9.42987	10.1983
280	Q8YMP0	14.5128	15.4713
281	Q8YKI8	17.0026	18.0259
282	Q8YPW2	14.9626	15.6301
283	Q8YMZ1	12.6643	12.1222
284	Q8YYH0	13.5815	15.0019
285	Q44555	13.7294	15.1043
286	Q8YZH0	11.3362	12.5006
287	Q8YXV8	15.8459	14.4161
288	Q8YK29	13.4348	14.678
289	Q8YVQ5	13.8257	13.5852
290	Q8YZA0	14.0549	13.146
291	Q8Z0N1	16.2212	16.6891
292	Q8YPI8	14.2929	13.6497
293	P46016	15.3594	15.8017
294	Q8YRK1	15.445	15.6933
295	Q8YNZ3	11.428	11.2274
296	Q8YYD9	15.0122	16.26
297	Q8YXH2	13.2544	13.6244
298	Q8YR79	14.3616	14.809
299	Q8YVV9	13.5427	12.6932
300	Q8YLJ7	11.2992	11.8467
301	Q8ZS79	16.2273	17.7681
302	Q8YVC7	15.0504	15.1038
303	Q8YWY2	13.7326	13.8489
304	Q8YRB6	14.8454	14.229
305	P58573	13.0951	12.5491
306	Q8YVY3	17.431	14.9831
307	Q8YZI6	16.3418	17.1293
308	Q8YZL6	11.3715	14.4445
309	Q8YUA5	14.7412	15.8194
310	P05514	15.4039	10.9569
311	Q8YQU6	17.3759	18.3655
312	Q8YNS2	12.1707	12.3116
313	Q8YMH4	11.4946	13.8424
314	Q8YNP1	15.6794	16.0243
315	Q8YUH9	12.1588	14.549
316	Q8YXN4	20.8036	19.1903
317	Q8YZR0	11.9812	11.1284
318	Q8YNC1	14.209	14.8275
319	P29987	10.6977	11.4721
320	Q8YZG5	15.4708	16.2102
321	Q8YYJ5	14.3146	13.8832
322	Q8YYI6	12.1427	11.7843
323	Q8YW66	13.5622	13.4369
324	Q8YW55	9.76281	9.0734
325	Q8YVA1	14.5369	14.8684
326	Q8YRD6	15.92	16.5589
327	Q8YR70	12.2815	13.482
328	Q8YP14	14.1132	15.2439
329	Q8YMS6	14.8901	15.7863
330	Q8YKQ0	15.0953	15.6134
331	Q8YP64	11.3781	11.8498
332	Q8YMX2	12.4896	12.9301
333	Q8YYR3	16.4459	13.6473
334	Q8YW57	12.5345	11.7822
335	Q8YUJ4	14.6211	14.0373
336	Q8YUC6	14.8667	15.8434
337	Q8YSY1	11.1712	13.2958
338	Q8YRR6	11.7269	13.594
339	Q8YQV1	14.3971	15.9371
340	Q8YQB6	15.0033	15.8546
341	Q8YN10	13.704	12.6485
342	Q8YMN5	12.8292	12.1671
343	Q8YMC1	13.45	14.445
344	Q8YMA7	10.948	11.7502
345	Q7A2F4	17.6121	15.362
346	Q8YWL3	14.3133	14.881
347	P58553	14.5941	15.3738
348	P46444	15.2394	16.2014
349	PepCalMIx	26.991	26.0894

[truncated: 5 more sheets: FigS1B, Fig S4AC, Fig S4B, FigS6, Fig S9]
