# Supplementary material for: An ancient bacterial zinc acquisition system identified from a cyanobacterial exoproteome
Source: PLoS Biol. 2024 Mar 11;22(3):e3002546. doi: 10.1371/journal.pbio.3002546 (PMC10957091; doi:10.1371/journal.pbio.3002546)
Supplement: S2 Data — (XLSX) [file pbio.3002546.s018.xlsx]

## Sheet: Numerical values for heatmaps
Numerical values for Fig. S10 Values used for the heatmaps in Fig. S10 are shown in this sheet. These values correspond to the average Growth Index (GI), which is indicative of the capacity of the indicated strain to grow in the indicated medium. The GI was defined as the sum of the density of all spots of one strain in a plate. Calculations of the GI is specified in the following sheets for each…
	EDTA
		0 mM	0.1 mM	0.25 mM
	WT	530.493	445.654	252.831
	all3515-1	481.199	303.32	51.4473
	all3515-2	463.922	340.888	58.8147
	TPEN
		0 µM	5 µM	10 µM
	WT	633.154	474.331	381.056
	all3515-1	591.073	338.873	52.122
	all3515-2	611.967	467.778	22.909
	Zn
		0 µM	10 μM	20 μM
	WT	666.919	563.537	34.0993
	all3515-1	499.158	545.417	327.54
	all3515-2	462.615	532.248	262.577
	Cd
		0 µM	10 μM	20 μM
	WT	666.919	152.676	98.5107
	all3515-1	499.158	146.231	108.147
	all3515-2	462.615	81.1186	22.6533
	Ni
		0 µM	10 μM	20 μM
	WT	666.919	499.658	409.224
	all3515-1	499.158	421.399	233.667
	all3515-2	462.615	381.786	212.383
	Co
		0 µM	10 μM	20 μM
	WT	666.919	610.056	90.0263
	all3515-1	499.158	472.388	287.721
	all3515-2	462.615	477.185	265.389
	Cu
		0 µM	10 μM	20 μM
	WT	666.919	535.352	503.525
	all3515-1	499.158	386.148	366.122
	all3515-2	462.615	332.476	362.759

## Sheet: EDTA test
Numbers indicate the density of the spots in arbitrary units																									Statistics
0 mM EDTA (8 days of growth)																									0 mM EDTA (8 days of growth)
	Replicate 1								Replicate 2								Replicate 3								Replicate 1	Replicate 2	Replicate 3
Dil.	Spot 1	Spot 2	Spot 3	Spot 4	Spot 5	Spot 6	Growth index		Spot 1	Spot 2	Spot 3	Spot 4	Spot 5	Spot 6	Growth index		Spot 1	Spot 2	Spot 3	Spot 4	Spot 5	Spot 6	Growth index		Growth index	Growth index	Growth index	Average GI	StDev.P	T-Test p
WT	121.297	144.126	111.592	94.521	41.291	34.237	547.064		144.71	130.503	123.619	97.547			496.379		151.324	154.846	131.718	110.149			548.037		547.064	496.379	548.037	530.493	24.1257
all3515-1	153.326	144.051	85.691	54.907	67.24	29.6	534.815		151.249	104.801	138.762	65.238			460.05		129.59	123.452	102.468	93.223			448.733		534.815	460.05	448.733	481.199	38.1925	0.0989594
all3515-2	134.828	111.15	88.149	55.405	36.301	39.14	464.973		163.409	101.448	138.154	103.288			506.299		125.894	120.937	84.51	89.154			420.495		464.973	506.299	420.495	463.922	35.0372	0.120712
0.1 mM EDTA (8 days of growth)																									0.1 mM EDTA (8 days of growth)
	Replicate 1								Replicate 2								Replicate 3								Replicate 1	Replicate 2	Replicate 3
Dil.	Spot 1	Spot 2	Spot 3	Spot 4	Spot 5	Spot 6	Growth index		Spot 1	Spot 2	Spot 3	Spot 4	Spot 5	Spot 6	Growth index		Spot 1	Spot 2	Spot 3	Spot 4	Spot 5	Spot 6	Growth index		Growth index	Growth index	Growth index	Average GI	StDev.P	T-Test p
WT	118.816	111.488	95.816	66.334	46.256	40.876	479.586		85.797	118.679	107.552	36.314			348.342		125.185	128.775	127.513	127.56			509.033		479.586	348.342	509.033	445.654	69.852
all3515-1	99.797	57.566	41.385	22.916	5.973	4.151	231.788		127.45	77.687	73.399	1.197			279.733		104.107	112.146	113.717	68.468			398.438		231.788	279.733	398.438	303.32	70.049	0.0596063
all3515-2	100.814	55.321	34.692	14.699	4.659	3.6	213.785		128.846	110.874	89.739	77.311			406.77		123.44	116.468	104.214	57.986			402.108		213.785	406.77	402.108	340.888	89.8953	0.189704
0.25 mM EDTA (8 days of growth)																									0.25 mM EDTA (8 days of growth)
	Replicate 1								Replicate 2								Replicate 3								Replicate 1	Replicate 2	Replicate 3
Dil.	Spot 1	Spot 2	Spot 3	Spot 4	Spot 5	Spot 6	Growth index		Spot 1	Spot 2	Spot 3	Spot 4	Spot 5	Spot 6	Growth index		Spot 1	Spot 2	Spot 3	Spot 4	Spot 5	Spot 6	Growth index		Growth index	Growth index	Growth index	Average GI	StDev.P	T-Test p
WT	112.674	93.571	41.596	1.398	0	0	249.239		96.336	59.836	23.535	0.399			180.106		76.48	108.791	124.131	20.145			329.547		249.239	180.106	329.547	252.964	61.0659
all3515-1	44.646	5.676	0	0	0	0	50.322		15.757	0	0	0			15.757		3.181	43.779	41.303	0			88.263		50.322	15.757	88.263	51.4473	29.6111	0.00598477
all3515-2	66.08	11.988	0	0	0	0	78.068		0	0	0	0			0		22.299	57.375	18.702	0			98.376		78.068	0	98.376	58.8147	42.4066	0.00456999
				Calculations																						NUMERICAL VALUES FOR HEATMAP
				Growth index (GI) = ∑ intensities spots 1-6																							Average GI
				Average GI = (Gi (Replicate 1)+Gi (Replicate 2)+Gi (Replicate 3))/3																							0 mM	0.1 mM	0.25 mM
				StDev.P = √(∑(GI-Average GI)^2)/n)																						WT	530.493	445.654	252.831
				T-test p = p value of a Student's t-test (one-tailed, paired) comparing average GI values of all3515 mutant vs. the wild type																						all3515-1	481.199	303.32	51.4473
																										all3515-2	463.922	340.888	58.8147

## Sheet: TPEN test
Numbers indicate the density of the spots in arbitrary units																									Statistics
	0 µM TPEN (8 days of growth)																								0 µM TPEN (8 days of growth)
	Replicate 1								Replicatete 2								Replicate 3								Replicate 1	Replicate 2	Replicate 3
Dil.	Spot 1	Spot 2	Spot 3	Spot 4	Spot 5	Spot 6	Growth index		Spot 1	Spot 2	Spot 3	Spot 4	Spot 5	Spot 6	Growth index		Spot 1	Spot 2	Spot 3	Spot 4	Spot 5	Spot 6	Growth index		Growth index	Growth index	Growth index	Average GI	DesvestP	T-Test p
WT	164.279	153.47	145.564	110.887	82.014	58.746	714.96		140.399	137.918	125.019	99.718			503.054		172.665	209.336	155.678	143.768			681.447		714.96	503.054	681.447	633.154	93.0062
all3515-1	154.571	140.46	129.902	67.553	42.483	37.279	572.248		141.006	132.362	123.178	106.43			502.976		166.441	203.553	178.642	149.36			697.996		572.248	502.976	697.996	591.073	80.7217	0.246342
all3515-2	160.676	154.271	132.704	105.683	88.519	74.659	716.512		135.469	139.453	122.63	106.693			504.245		156.963	165.074	157.028	136.079			615.144		716.512	504.245	615.144	611.967	86.6868	0.223388
	5 μM TPEN (8 days of growth)																								5 µM TPEN (8 days of growth)
	Replicate 1								Replicate 2								Replicate 3								Replicate 1	Replicate 2	Replicate 3
Dil.	Spot 1	Spot 2	Spot 3	Spot 4	Spot 5	Spot 6	Growth index		Spot 1	Spot 2	Spot 3	Spot 4	Spot 5	Spot 6	Growth index		Spot 1	Spot 2	Spot 3	Spot 4	Spot 5	Spot 6	Growth index		Growth index	Growth index	Growth index	Average GI	DesvestP
WT	149.767	143.463	136.357	112.288	90.021	68.254	700.15		105.807	98.724	94.74	45.156			344.427		89.695	94.375	102.933	91.412			378.415		700.15	344.427	378.415	474.331	160.28
all3515-1	141.511	131.853	118.093	106.133	66.702	66.052	630.344		16.38	0	30.547	43.385			90.312		84.919	73.343	72.21	65.49			295.962		630.344	90.312	295.962	338.873	222.545	0.0751581
all3515-2	148.567	138.709	127.4	103.531	94.424	72.507	685.138		101.823	102.266	100.495	87.214			391.798		93.095	84.917	78.848	69.538			326.398		685.138	391.798	326.398	467.778	155.999	0.421116
	10 μM TPEN (8 days of growth)																								10 µM TPEN (8 days of growth)
	Replicate 1								Replicate 2								Replicate 3								Replicate 1	Replicate 2	Replicate 3
Dil.	Spot 1	Spot 2	Spot 3	Spot 4	Spot 5	Spot 6	Growth index		Spot 1	Spot 2	Spot 3	Spot 4	Spot 5	Spot 6	Growth index		Spot 1	Spot 2	Spot 3	Spot 4	Spot 5	Spot 6	Growth index		Growth index	Growth index	Growth index	Average GI	DesvestP
WT	127.6	134.305	125.548	107.034	102.781	45.736	643.004		95.625	92.526	55.781	0			243.932		75.982	73.553	77.229	29.467			256.231		643.004	243.932	256.231	381.056	185.293
all3515-1	104.282	43.184	5.504	0.45	1.651	0	155.071		0	0	0	0			0		0.162	1.133	0	0			1.295		155.071	0	1.295	52.122	72.7979	0.0269133
all3515-2	46.386	8.707	1.001	0	0	0	56.094		3.542	2.214	3.542	2.035			11.333		0.081	0	1.219	0			1.3		56.094	11.333	1.3	22.909	23.8201	0.0444451
				Calculations																						NUMERICAL VALUES FOR HEATMAP
				Growth index (GI) = ∑ intensities spots 1-6																							Average GI
				Average GI = (Gi (Replicate 1)+Gi (Replicate 2)+Gi (Replicate 3))/3																							0 µM	5 µM	10 µM
				StDev.P = √(∑(GI-Average GI)^2)/n)																						WT	633.154	474.331	381.056
				T-test p = p value of a Student's t-test (one-tailed, paired) comparing average GI values of all3515 mutant vs. the wild type																						all3515-1	591.073	338.873	52.122
																										all3515-2	611.967	467.778	22.909

## Sheet: Zn test
Numbers indicate the density of the spots in arbitrary units																									Statistics
	0 μM Zn																								0 μM Zn
	Replicate 1								Replicate 2								Replicate 3								Replicate 1	Replicate 2	Replicate 3
Dil.	Spot 1	Spot 2	Spot 3	Spot 4	Spot 5	Spot 6	Growth index		Spot 1	Spot 2	Spot 3	Spot 4	Spot 5	Spot 6	Growth index		Spot 1	Spot 2	Spot 3	Spot 4	Spot 5	Spot 6	Growth index		Growth index	Growth index	Growth index	Average GI	DesvestP	T-Test p
WT	140.436	135.038	126.29	111.027	75.569	67.566	655.926		179.431	161.655	146.392	115.681	92.6	78.547	774.306		157.873	140.295	95.792	70.314	57.075	49.175	570.524		655.926	774.306	570.524	666.919	83.556
all3515-1	137.923	136.62	130.757	93.717	66.635	51.186	616.838		143.6	95.765	69.892	57.142	40.577	35.086	442.062		133.063	105.36	77.768	49.62	36.27	36.492	438.573		616.838	442.062	438.573	499.158	83.2248	0.0960009
all3515-2	133.922	136.062	117.17	86.365	37.971	29.874	541.364		140.715	80.316	63.378	49.139	40.856	23.825	398.229		138.403	101.8	70.537	52.958	34.823	49.732	448.253		541.364	398.229	448.253	462.615	59.3106	0.0702556
	10 μM Zn																								10 μM Zn
	Replicate 1								Replicate 2								Replicate 3								Replicate 1	Replicate 2	Replicate 3
Dil.	Spot 1	Spot 2	Spot 3	Spot 4	Spot 5	Spot 6	Growth index		Spot 1	Spot 2	Spot 3	Spot 4	Spot 5	Spot 6	Growth index		Spot 1	Spot 2	Spot 3	Spot 4	Spot 5	Spot 6	Growth index		Growth index	Growth index	Growth index	Average GI	DesvestP	T-Test p
WT	123.35	127.251	125.01	106.748	69.229	40.508	592.096		140.746	131.15	123.112	129.345	97.276	86.203	707.832		140.995	81.6	93.576	52.232	10.642	11.639	390.684		592.096	707.832	390.684	563.537	131.04
all3515-1	120.859	149.248	108.224	53.968	29.143	25.365	486.807		133.446	117.863	99.49	70.865	48.146	31.66	501.47		158.487	134.901	107.974	100.568	70.288	75.755	647.973		486.807	501.47	647.973	545.417	72.7649	0.454674
all3515-2	129.704	159.206	129.837	67.493	37.707	18.695	542.642		132.626	104.411	76.607	55.117	41.42	12.877	423.058		134.101	129.496	111.763	86.043	92.23	77.41	631.043		542.642	423.058	631.043	532.248	85.227	0.427916
	20 μM Zn																								20 μM Zn
	Replicate 1								Replicate 2								Replicate 3								Replicate 1	Replicate 2	Replicate 3
Dil.	Spot 1	Spot 2	Spot 3	Spot 4	Spot 5	Spot 6	Growth index		Spot 1	Spot 2	Spot 3	Spot 4	Spot 5	Spot 6	Growth index		Spot 1	Spot 2	Spot 3	Spot 4	Spot 5	Spot 6	Growth index		Growth index	Growth index	Growth index	Average GI	DesvestP
WT	20.438	72.721	9.031	0	0	0	102.19		0	0	0	0	0	0	0		0.108	0	0	0	0	0	0.108		102.19	0	0.108	34.0993	48.1474
all3515-1	106.547	101.794	92.526	58.462	0	0	359.329		81.856	108.102	74.064	55.445	38.713	13.779	371.959		106.978	99.353	45	0	0	0	251.331		359.329	371.959	251.331	327.54	54.1338	0.00873258
all3515-2	111.379	83.099	59.334	28.677	0	0	282.489		112.695	83.086	76.197	39.452	33.71	2.871	348.011		109.856	47.374	0	0	0	0	157.23		282.489	348.011	157.23	262.577	79.1485	0.0314133
				Calculations																						NUMERICAL VALUES FOR HEATMAP
				Growth index (GI) = ∑ intensities spots 1-6																						Average GI
				Average GI = (Gi (Replicate 1)+Gi (Replicate 2)+Gi (Replicate 3))/3																							0 µM	10 μM	20 μM
				StDev.P = √(∑(GI-Average GI)^2)/n)																						WT	666.919	563.537	34.0993
				T-test p = p value of a Student's t-test (one-tailed, paired) comparing average GI values of all3515 mutant vs. the wild type																						all3515-1	499.158	545.417	327.54
																										all3515-2	462.615	532.248	262.577

## Sheet: Cd test
Numbers indicate the density of the spots in arbitrary units																									Statistics
	0 μM Cd																								0 μM Cd
	Replicate 1								Replicate 2								Replicate 3								Replicate 1	Replicate 2	Replicate 3
Dil.	Spot 1	Spot 2	Spot 3	Spot 4	Spot 5	Spot 6	Growth index		Spot 1	Spot 2	Spot 3	Spot 4	Spot 5	Spot 6	Growth index		Spot 1	Spot 2	Spot 3	Spot 4	Spot 5	Spot 6	Growth index		Growth index	Growth index	Growth index	Average GI	DesvestP	T-Test p
WT	140.436	135.038	126.29	111.027	75.569	67.566	655.926		179.431	161.655	146.392	115.681	92.6	78.547	774.306		157.873	140.295	95.792	70.314	57.075	49.175	570.524		655.926	774.306	570.524	666.919	83.556
all3515-1	137.923	136.62	130.757	93.717	66.635	51.186	616.838		143.6	95.765	69.892	57.142	40.577	35.086	442.062		133.063	105.36	77.768	49.62	36.27	36.492	438.573		616.838	442.062	438.573	499.158	83.2248	0.0960009
all3515-2	133.922	136.062	117.17	86.365	37.971	29.874	541.364		140.715	80.316	63.378	49.139	40.856	23.825	398.229		138.403	101.8	70.537	52.958	34.823	49.732	448.253		541.364	398.229	448.253	462.615	59.3106	0.0702556
	10 μM Cd																								10 μM Cd
	Replicate 1								Replicate 2								Replicate 3								Replicate 1	Replicate 2	Replicate 3
Dil.	Spot 1	Spot 2	Spot 3	Spot 4	Spot 5	Spot 6	Growth index		Spot 1	Spot 2	Spot 3	Spot 4	Spot 5	Spot 6	Growth index		Spot 1	Spot 2	Spot 3	Spot 4	Spot 5	Spot 6	Growth index		Growth index	Growth index	Growth index	Average GI	DesvestP	T-Test p
WT	112.732	78.059	4.586	0.734	0	0	196.111		127.227	115.977	111.955	93	58.295	49.636	556.09		102.667	127.5	117.395	83.961	32.359	0	463.882		196.111	556.09	463.882	405.361	152.676
all3515-1	104.66	93.194	16.969	0.55	0	0	215.373		117.341	84.477	61.841	24.205	3.614	4.227	295.705		117.717	139.433	130.51	96.001	53	21.178	557.839		215.373	295.705	557.839	356.306	146.231	0.346901
all3515-2	103.651	90.534	9.815	0	0	0	204		107.25	77.25	36.545	13.159	0.545	0	234.749		7.31	90.949	112.019	91.486	64.61	23.006	389.38		204	234.749	389.38	276.043	81.1186	0.160586
	20 μM Cd																								20 μM Cd
	Replicate 1								Replicate 2								Replicate 3								Replicate 1	Replicate 2	Replicate 3
Dil.	Spot 1	Spot 2	Spot 3	Spot 4	Spot 5	Spot 6	Growth index		Spot 1	Spot 2	Spot 3	Spot 4	Spot 5	Spot 6	Growth index		Spot 1	Spot 2	Spot 3	Spot 4	Spot 5	Spot 6	Growth index		Growth index	Growth index	Growth index	Average GI	DesvestP
WT	0	0	0	0	0	0	0		99.955	109.5	0	0	0	0	209.455		0	0	0	0.968	0	0	0.968		0	209.455	0.968	70.141	98.5107
all3515-1	0	0	0	0	0	0	0		0	0	0	0	0	0	0		0	69.77	106.322	53.322	0	0	229.414		0	0	229.414	76.4713	108.147	0.482312
all3515-2	0	0	0	0	0	0	0		0	0	0	0	0	0	0		0	8.923	39.132	0	0	0	48.055		0	0	48.055	16.0183	22.6533	0.28167
				Calculations																						NUMERICAL VALUES FOR HEATMAP
				Growth index (GI) = ∑ intensities spots 1-6																						Average GI
				Average GI = (Gi (Replicate 1)+Gi (Replicate 2)+Gi (Replicate 3))/3																							0 µM	10 μM	20 μM
				StDev.P = √(∑(GI-Average GI)^2)/n)																						WT	666.919	152.676	98.5107
				T-test p = p value of a Student's t-test (one-tailed, paired) comparing average GI values of all3515 mutant vs. the wild type																						all3515-1	499.158	146.231	108.147
																										all3515-2	462.615	81.1186	22.6533

## Sheet: Ni test
Numbers indicate the density of the spots in arbitrary units																									Statistics
	0 μM Ni																								0 μM Ni
	Replicate 1								Replicate 2								Replicate 3								Replicate 1	Replicate 2	Replicate 3
Dil.	Spot 1	Spot 2	Spot 3	Spot 4	Spot 5	Spot 6	Growth index		Spot 1	Spot 2	Spot 3	Spot 4	Spot 5	Spot 6	Growth index		Spot 1	Spot 2	Spot 3	Spot 4	Spot 5	Spot 6	Growth index		Growth index	Growth index	Growth index	Average GI	DesvestP	T-Test p
WT	140.436	135.038	126.29	111.027	75.569	67.566	655.926		179.431	161.655	146.392	115.681	92.6	78.547	774.306		157.873	140.295	95.792	70.314	57.075	49.175	570.524		655.926	774.306	570.524	666.919	83.556
all3515-1	137.923	136.62	130.757	93.717	66.635	51.186	616.838		143.6	95.765	69.892	57.142	40.577	35.086	442.062		133.063	105.36	77.768	49.62	36.27	36.492	438.573		616.838	442.062	438.573	499.158	83.2248	0.0960009
all3515-2	133.922	136.062	117.17	86.365	37.971	29.874	541.364		140.715	80.316	63.378	49.139	40.856	23.825	398.229		138.403	101.8	70.537	52.958	34.823	49.732	448.253		541.364	398.229	448.253	462.615	59.3106	0.0702556
	10 μM Ni																								10 μM Ni
	Replicate 1								Replicate 2								Replicate 3								Replicate 1	Replicate 2	Replicate 3
Dil.	Spot 1	Spot 2	Spot 3	Spot 4	Spot 5	Spot 6	Growth index		Spot 1	Spot 2	Spot 3	Spot 4	Spot 5	Spot 6	Growth index		Spot 1	Spot 2	Spot 3	Spot 4	Spot 5	Spot 6	Growth index		Growth index	Growth index	Growth index	Average GI	DesvestP	T-Test p
WT	121.154	122.824	115.977	67.967	0	0	427.922		126.11	121.216	113.481	106.938	107.732	72.403	647.88		125.201	109.993	72.68	49.603	39.17	26.526	423.173		427.922	647.88	423.173	499.658	104.826
all3515-1	124.077	118.566	108.546	62.289	0	0	413.478		134.002	114.629	98.675	69.381	50.544	38.478	505.709		108.49	87.004	60.036	45.094	23.254	21.132	345.01		413.478	505.709	345.01	421.399	65.8437	0.0839049
all3515-2	111.051	110.884	97.274	25.801	1.169	0	346.179		133.399	108.931	84.464	56.242	54.432	17.764	455.232		106.633	84.705	61.805	39.965	25.199	25.641	343.948		346.179	455.232	343.948	381.786	51.9419	0.043811
	20 μM Ni																								20 μM Ni
	Replicate 1								Replicate 2								Replicate 3								Replicate 1	Replicate 2	Replicate 3
Dil.	Spot 1	Spot 2	Spot 3	Spot 4	Spot 5	Spot 6	Growth index		Spot 1	Spot 2	Spot 3	Spot 4	Spot 5	Spot 6	Growth index		Spot 1	Spot 2	Spot 3	Spot 4	Spot 5	Spot 6	Growth index		Growth index	Growth index	Growth index	Average GI	DesvestP
WT	127.083	119.568	29.391	0	0	0	276.042		129.109	108.529	100.418	87.95	58.052	37.942	522		142.796	120.293	75.866	49.97	29.143	11.562	429.63		276.042	522	429.63	409.224	101.443
all3515-1	0	0	0	0	0	0	0		116.305	95.256	80.777	36.199	31.238	10.122	369.897		104.851	96.377	75.787	37.062	10.849	6.177	331.103		0	369.897	331.103	233.667	165.985	0.0395817
all3515-2	0	0	0	0	0	0	0		121.802	103.904	62.812	24.937	23.529	2.48	339.464		106.514	90.596	60.266	29.064	7.207	4.039	297.686		0	339.464	297.686	212.383	151.143	0.0215164
				Calculations																						NUMERICAL VALUES FOR HEATMAP
				Growth index (GI) = ∑ intensities spots 1-6																						Average GI
				Average GI = (Gi (Replicate 1)+Gi (Replicate 2)+Gi (Replicate 3))/3																							0 µM	10 μM	20 μM
				StDev.P = √(∑(GI-Average GI)^2)/n)																						WT	666.919	499.658	409.224
				T-test p = p value of a Student's t-test (one-tailed, paired) comparing average GI values of all3515 mutant vs. the wild type																						all3515-1	499.158	421.399	233.667
																										all3515-2	462.615	381.786	212.383

## Sheet: Co test
Numbers indicate the density of the spots in arbitrary units																									Statistics
	0 μM Co																								0 μM Co
	Replicate 1								Replicate 2								Replicate 3								Replicate 1	Replicate 2	Replicate 3
Dil.	Spot 1	Spot 2	Spot 3	Spot 4	Spot 5	Spot 6	Growth index		Spot 1	Spot 2	Spot 3	Spot 4	Spot 5	Spot 6	Growth index			1:1	1:2	1:4	1:8	1:16	Growth index		Growth index	Growth index	Growth index	Average GI	DesvestP	T-Test p
WT	140.436	135.038	126.29	111.027	75.569	67.566	655.926		179.431	161.655	146.392	115.681	92.6	78.547	774.306		157.873	140.295	95.792	70.314	57.075	49.175	570.524		655.926	774.306	570.524	666.919	83.556
all3515-1	137.923	136.62	130.757	93.717	66.635	51.186	616.838		143.6	95.765	69.892	57.142	40.577	35.086	442.062		133.063	105.36	77.768	49.62	36.27	36.492	438.573		616.838	442.062	438.573	499.158	83.2248	0.0960009
all3515-2	133.922	136.062	117.17	86.365	37.971	29.874	541.364		140.715	80.316	63.378	49.139	40.856	23.825	398.229		138.403	101.8	70.537	52.958	34.823	49.732	448.253		541.364	398.229	448.253	462.615	59.3106	0.0702556
	10 μM Co																								10 μM Co
	Replicate 1								Replicate 2								Replicate 3								Replicate 1	Replicate 2	Replicate 3
Dil.	Spot 1	Spot 2	Spot 3	Spot 4	Spot 5	Spot 6	Growth index		Spot 1	Spot 2	Spot 3	Spot 4	Spot 5	Spot 6	Growth index			1:1	1:2	1:4	1:8	1:16	Growth index		Growth index	Growth index	Growth index	Average GI	DesvestP	T-Test p
WT	145.421	149.827	147.281	125.444	80.887	46.417	695.277		142.897	134.163	119.216	106.34	83.469	68.612	654.697		132.485	105.649	79.555	64.917	48.157	49.43	480.193		695.277	654.697	480.193	610.056	93.3092
all3515-1	142.483	127.642	89.676	48.84	25.852	23.152	457.645		136.054	122.818	116.335	73.835	48.893	33.046	530.981		125.909	103.634	73.191	50.279	40.414	35.11	428.537		457.645	530.981	428.537	472.388	43.1022	0.0630298
all3515-2	117.887	144.557	110.706	57.368	31.707	15.652	477.877		138.305	116.605	95.085	70.683	45.832	35.297	501.807		121.454	103.527	66.508	59.189	51.127	50.067	451.872		477.877	501.807	451.872	477.185	20.3917	0.0694859
	20 μM Co																								20 μM Co
	Replicate 1								Replicate 2								Replicate 3								Replicate 1	Replicate 2	Replicate 3
Dil.	Spot 1	Spot 2	Spot 3	Spot 4	Spot 5	Spot 6	Growth index		Spot 1	Spot 2	Spot 3	Spot 4	Spot 5	Spot 6	Growth index			1:1	1:2	1:4	1:8	1:16	Growth index		Growth index	Growth index	Growth index	Average GI	DesvestP
WT	16.794	60.861	6.65	0	0	0	84.305		89.142	33.226	13.776	2.251	0.45	3.332	142.177		11.032	5.304	5.834	1.697	16.017	3.713	43.597		84.305	142.177	43.597	90.0263	40.4479
all3515-1	106.039	101.446	92.18	58.286	0	0	357.951		99.857	52.405	23.051	14.587	14.227	12.246	216.373		118.272	65.978	49.218	28.322	11.138	15.911	288.839		357.951	216.373	288.839	287.721	57.8044	0.0432908
all3515-2	110.79	83.311	59.394	28.272	0	0	281.767		92.293	54.926	27.193	16.388	18.459	10.895	220.154		120.181	80.616	43.808	29.488	11.774	8.38	294.247		281.767	220.154	294.247	265.389	32.3894	0.0376576
																										NUMERICAL VALUES FOR HEATMAP
				Calculations																						Average GI
				Growth index (GI) = ∑ intensities spots 1-6																							0 µM	10 μM	20 μM
				Average GI = (Gi (Replicate 1)+Gi (Replicate 2)+Gi (Replicate 3))/3																						WT	666.919	610.056	90.0263
				StDev.P = √(∑(GI-Average GI)^2)/n)																						all3515-1	499.158	472.388	287.721
				T-test p = p value of a Student's t-test (one-tailed, paired) comparing average GI values of all3515 mutant vs. the wild type																						all3515-2	462.615	477.185	265.389

## Sheet: Cu test
Numbers indicate the density of the spots in arbitrary units																									Statistics
	0 μM Cu																								0 μM Cu
	Replicate 1								Replicate 2								Replicate 3								Replicate 1	Replicate 2	Replicate 3
Dil.	Spot 1	Spot 2	Spot 3	Spot 4	Spot 5	Spot 6	Growth index		Spot 1	Spot 2	Spot 3	Spot 4	Spot 5	Spot 6	Growth index		Spot 1	Spot 2	Spot 3	Spot 4	Spot 5	Spot 6	Growth index		Growth index	Growth index	Growth index	Average GI	DesvestP	T-Test p
WT	140.436	135.038	126.29	111.027	75.569	67.566	655.926		179.431	161.655	146.392	115.681	92.6	78.547	774.306		157.873	140.295	95.792	70.314	57.075	49.175	570.524		655.926	774.306	570.524	666.919	83.556
all3515-1	137.923	136.62	130.757	93.717	66.635	51.186	616.838		143.6	95.765	69.892	57.142	40.577	35.086	442.062		133.063	105.36	77.768	49.62	36.27	36.492	438.573		616.838	442.062	438.573	499.158	83.2248	0.0960009
all3515-2	133.922	136.062	117.17	86.365	37.971	29.874	541.364		140.715	80.316	63.378	49.139	40.856	23.825	398.229		138.403	101.8	70.537	52.958	34.823	49.732	448.253		541.364	398.229	448.253	462.615	59.3106	0.0702556
	10 μM Cu																								10 μM Cu
	Replicate 1								Replicate 2								Replicate 3								Replicate 1	Replicate 2	Replicate 3
Dil.	Spot 1	Spot 2	Spot 3	Spot 4	Spot 5	Spot 6	Growth index		Spot 1	Spot 2	Spot 3	Spot 4	Spot 5	Spot 6	Growth index		Spot 1	Spot 2	Spot 3	Spot 4	Spot 5	Spot 6	Growth index		Growth index	Growth index	Growth index	Average GI	DesvestP	T-Test p
WT	115.835	113.043	108.9	91.335	48.19	26.842	504.145		133.295	117.378	93.38	69.627	53.792	48.241	515.713		142.012	141.915	125.704	83.382	59.6	33.586	586.199		504.145	515.713	586.199	535.352	36.2629
all3515-1	113.854	115.205	95.028	50.171	21.888	45.217	441.363		73.545	44.078	38.283	33.712	23.753	21.957	235.328		128.81	122.21	105.611	69.89	37.76	17.472	481.753		441.363	235.328	481.753	386.148	107.913	0.0773464
all3515-2	111.872	104.486	57.197	38.372	10.719	31.256	353.902		57.71	32.977	32.732	27.263	24.896	15.509	191.087		145.603	123.666	79.985	51.932	30.285	20.967	452.438		353.902	191.087	452.438	332.476	107.766	0.0399405
	20 μM Cu																								20 μM Cu
	Replicate 1								Replicate 2								Replicate 3								Replicate 1	Replicate 2	Replicate 3
Dil.	Spot 1	Spot 2	Spot 3	Spot 4	Spot 5	Spot 6	Growth index		Spot 1	Spot 2	Spot 3	Spot 4	Spot 5	Spot 6	Growth index		Spot 1	Spot 2	Spot 3	Spot 4	Spot 5	Spot 6	Growth index		Growth index	Growth index	Growth index	Average GI	DesvestP
WT	119.078	107.008	43.146	8.737	1.621	0	279.59		165.115	160.902	153.978	93.938	100.079	62.99	737.002		135.896	127.257	99.884	58.824	41.157	30.965	493.983		279.59	737.002	493.983	503.525	186.86
all3515-1	114.845	96.65	24.05	9.097	1.171	0	245.813		130.705	95.465	77.532	49.01	64.116	43.565	460.393		123.472	108.717	77.073	46.593	25.238	11.066	392.159		245.813	460.393	392.159	366.122	89.5157	0.0989178
all3515-2	112.683	91.515	19.276	9.278	2.702	0.991	236.445		136.852	107.834	88.284	57.265	47.721	22.69	460.646		126.869	117.453	61.736	48.34	18.831	17.958	391.187		236.445	460.646	391.187	362.759	93.711	0.0909107
																										NUMERICAL VALUES FOR HEATMAP
				Calculations																						Average GI
				Growth index (GI) = ∑ intensities spots 1-6																							0 µM	10 μM	20 μM
				Average GI = (Gi (Replicate 1)+Gi (Replicate 2)+Gi (Replicate 3))/3																						WT	666.919	535.352	503.525
				StDev.P = √(∑(GI-Average GI)^2)/n)																						all3515-1	499.158	386.148	366.122
				T-test p = p value of a Student's t-test (one-tailed, paired) comparing average GI values of all3515 mutant vs. the wild type																						all3515-2	462.615	332.476	362.759
